# Supplementary material for: 3-[(4-Phenyl­piperazin-1-yl)meth­yl]-5-(thio­phen-2-yl)-2,3-di­hydro-1,3,4-oxa­diazole-2-thione
Source: Acta Crystallogr Sect E Struct Rep Online. 2013 Apr 10;69(Pt 5):o684. doi: 10.1107/S1600536813009252 (PMC3647878; doi:10.1107/S1600536813009252)
Supplement: Supplementary file 2 [file e-69-0o684-Isup2.hkl]

# 
# h,k,l, Fc-squared, Fo-squared, sigma(Fo-squared) and status flag 
# 
data_I
_shelx_title '  C2/c' 
_shelx_refln_list_code          4 
_shelx_F_calc_maximum      421.07 
_exptl_crystal_F_000      1504.00 
_reflns_d_resolution_high  0.7680 
 
loop_ 
 _symmetry_equiv_pos_as_xyz 
 'x, y, z' 
 '-x, y, -z+1/2' 
 'x+1/2, y+1/2, z' 
 '-x+1/2, y+1/2, -z+1/2' 
 '-x, -y, -z' 
 'x, -y, z-1/2' 
 '-x+1/2, -y+1/2, -z' 
 'x+1/2, -y+1/2, z-1/2' 
 
_cell_length_a    26.1721 
_cell_length_b     5.7253 
_cell_length_c    23.7008 
_cell_angle_alpha  90.000 
_cell_angle_beta   97.802 
_cell_angle_gamma  90.000 
 
_shelx_F_squared_multiplier     1.000 
 
loop_ 
 _refln_index_h 
 _refln_index_k 
 _refln_index_l 
 _refln_F_squared_calc 
 _refln_F_squared_meas 
 _refln_F_squared_sigma 
 _refln_observed_status 
   4   0   0     1330.38     1306.26     24.66 o 
   6   0   0      723.54      782.16     23.70 o 
   8   0   0     3569.33     4041.37     85.82 o 
  10   0   0       36.70       77.69     13.62 o 
  12   0   0     2227.83     2545.93     83.67 o 
  14   0   0    10729.95    11038.80    191.46 o 
  16   0   0      646.02      804.32     55.63 o 
  18   0   0      779.99      933.54     63.64 o 
  20   0   0      301.33      356.53     42.15 o 
  22   0   0      269.94      257.03     38.61 o 
  24   0   0      481.01      542.63     59.23 o 
  26   0   0       40.67       50.09     15.28 o 
  28   0   0      103.28       66.95     21.86 o 
  30   0   0      482.82      527.15     65.91 o 
  32   0   0      160.04      169.40     39.16 o 
   1   1   0    18847.58    18107.75    100.27 o 
   3   1   0    18998.16    17574.06     81.84 o 
   5   1   0     1879.36     1752.18     20.96 o 
   7   1   0    11621.20    11360.95     61.22 o 
   9   1   0     1910.68     1937.41     31.59 o 
  11   1   0       80.70       52.64      5.74 o 
  13   1   0      800.66      740.88     27.07 o 
  15   1   0     3288.69     3434.13     77.34 o 
  17   1   0     3287.83     3373.90     67.91 o 
  19   1   0      181.17      160.68     20.08 o 
  21   1   0      202.38      193.77     22.25 o 
  23   1   0      104.38       83.17     16.33 o 
  25   1   0      325.11      264.37     29.74 o 
  27   1   0       17.49       13.30     14.71 o 
  29   1   0       10.10        7.86      8.54 o 
  31   1   0       74.86       92.06     21.03 o 
  33   1   0       25.63        7.37     17.12 o 
   0   2   0     1936.83     1701.91     30.04 o 
   2   2   0     6692.81     6787.96     60.21 o 
   4   2   0     8031.65     8202.32     88.02 o 
   6   2   0      298.36      299.92     13.07 o 
   8   2   0     5033.86     5646.70     83.02 o 
  10   2   0     2391.82     2644.51     37.45 o 
  12   2   0      666.47      706.07     17.95 o 
  14   2   0        7.12        2.19      2.30 o 
  16   2   0        9.28        1.99      6.57 o 
  18   2   0     1024.53     1036.57     37.31 o 
  20   2   0        2.60       -4.46     11.76 o 
  22   2   0     1251.54     1325.74     58.73 o 
  24   2   0       38.89       36.56     11.42 o 
  26   2   0        2.36        0.03      6.24 o 
  28   2   0        9.35        9.81      6.16 o 
  30   2   0       99.66      148.73     40.98 o 
  32   2   0       17.95       22.94     20.68 o 
   1   3   0        2.67        4.28      1.71 o 
   3   3   0     2486.33     2344.25     24.48 o 
   5   3   0    17123.29    17096.56    193.55 o 
   7   3   0       89.47       95.39     10.85 o 
   9   3   0     2909.42     2938.97     41.48 o 
  11   3   0      746.69      611.16     20.56 o 
  13   3   0      613.04      598.47     23.97 o 
  15   3   0      782.78      425.89    331.85 o 
  17   3   0      566.68      548.10     15.87 o 
  19   3   0      316.36      328.68     18.57 o 
  21   3   0        9.92       21.79     17.98 o 
  23   3   0      136.91      105.74     14.30 o 
  25   3   0       22.62       15.78     15.89 o 
  27   3   0      175.31      170.67     42.91 o 
  29   3   0       42.03       75.60     33.07 o 
   0   4   0     5277.44     5241.96     86.59 o 
   2   4   0        7.40        2.47      1.50 o 
   4   4   0      743.87      720.69     21.26 o 
   6   4   0      444.04      462.63     13.44 o 
   8   4   0       86.86       76.24      6.23 o 
  10   4   0      400.01      378.96     16.60 o 
  12   4   0        0.84        2.89      4.53 o 
  14   4   0       55.47       64.84     19.39 o 
  16   4   0       73.05       39.64     55.78 o 
  18   4   0      166.42      154.99     30.77 o 
  20   4   0       99.38       42.84     20.15 o 
  22   4   0       60.93        1.59     14.71 o 
  24   4   0      190.93      195.41     45.05 o 
  26   4   0       22.52       -0.08     14.89 o 
  28   4   0       63.14       99.38     34.93 o 
   1   5   0      392.05      396.52     19.15 o 
   3   5   0       20.26        8.64      2.93 o 
   5   5   0        0.07       -7.66      7.66 o 
   7   5   0        6.78       -6.00     15.91 o 
   9   5   0       13.34        9.24      5.37 o 
  11   5   0        2.48        4.61      3.18 o 
  13   5   0      273.73      275.74     43.81 o 
  15   5   0        1.06       -7.13     16.35 o 
  17   5   0       29.38       33.82     17.76 o 
  19   5   0        4.35       28.85     18.05 o 
  21   5   0        1.95        7.58     16.12 o 
  23   5   0      113.44      156.98     41.44 o 
  25   5   0      222.84      237.98     53.93 o 
   0   6   0      161.45      212.27     21.58 o 
   2   6   0      193.86      184.95     18.69 o 
   4   6   0      111.91       92.96     12.91 o 
   6   6   0        0.05        9.69      4.94 o 
   8   6   0        2.41        2.26      5.54 o 
  10   6   0      154.53      119.40     29.37 o 
  12   6   0       30.15       63.78     23.99 o 
  14   6   0      151.15      139.07     34.51 o 
  16   6   0      108.57       78.63     27.59 o 
  18   6   0       43.43       61.74     27.45 o 
  20   6   0        2.07      -17.48     17.48 o 
   1   7   0       77.47       50.65     13.36 o 
   3   7   0       27.27       10.59     18.02 o 
   5   7   0        1.84       -4.96      8.99 o 
   7   7   0       24.12       32.39     16.62 o 
   9   7   0        0.00      -12.60     12.60 o 
  11   7   0       12.77        5.39     13.49 o 
 -33   1   1       10.08        6.19      7.34 o 
 -31   1   1       96.27       96.81     48.42 o 
 -29   1   1      617.94      635.58     50.37 o 
 -27   1   1      169.56      188.81     25.60 o 
 -25   1   1       11.71        9.38      7.46 o 
 -23   1   1      120.83      146.32     21.14 o 
 -21   1   1      877.42      871.68     47.87 o 
 -19   1   1      646.92      604.78     37.44 o 
 -17   1   1      755.73      783.03     32.23 o 
 -15   1   1     1545.48     1527.68     42.90 o 
 -13   1   1     1253.66     1244.44     30.63 o 
 -11   1   1     1560.78     1397.38     26.64 o 
  -9   1   1     7647.02     8027.92     76.46 o 
  -7   1   1      598.33      573.44     18.31 o 
  -5   1   1    13224.19    13222.38    194.04 o 
  -3   1   1     1462.27     1518.42     29.55 o 
  -1   1   1    33429.78    27585.42    172.78 o 
   1   1   1     1800.08     1706.19     61.20 o 
   3   1   1    23333.49    21963.84     81.42 o 
   5   1   1     5812.91     5435.73     32.17 o 
   7   1   1     4535.50     4349.90     55.65 o 
   9   1   1      775.11      775.68     27.54 o 
  11   1   1     4556.19     4280.46     60.29 o 
  13   1   1     1461.58     1492.51     39.02 o 
  15   1   1       43.37       43.27      9.12 o 
  17   1   1     3412.65     3613.89     70.76 o 
  19   1   1       24.89       45.44     43.18 o 
  21   1   1     1127.29     1188.44     55.98 o 
  23   1   1     1568.35     1536.86    107.84 o 
  25   1   1      494.14      432.33     38.03 o 
  27   1   1      204.41      184.46     26.35 o 
  29   1   1        3.60        3.91      6.88 o 
  31   1   1      165.33      184.23     28.19 o 
  33   1   1       53.28       47.37     15.66 o 
 -32   2   1       11.53      -21.37     21.37 o 
 -30   2   1       14.57        2.26     12.93 o 
 -28   2   1        6.51       11.05      8.25 o 
 -26   2   1      260.88      300.27     30.61 o 
 -24   2   1      200.21      182.79     22.99 o 
 -22   2   1     2717.09     2893.11     85.59 o 
 -20   2   1      240.58      263.05     30.75 o 
 -18   2   1      119.02      110.14     11.98 o 
 -16   2   1     1036.99     1024.85     35.32 o 
 -14   2   1     1825.62     1740.56     30.92 o 
 -12   2   1      725.98      723.01     18.03 o 
 -10   2   1     3623.39     3779.77     52.91 o 
  -8   2   1     5668.66     5457.82     70.76 o 
  -6   2   1     4169.58     4224.44     39.54 o 
  -4   2   1       49.65       71.90      6.65 o 
  -2   2   1    14512.23    13579.14     70.76 o 
   0   2   1      695.47      640.40     12.36 o 
   2   2   1    11841.99    11445.46     82.35 o 
   4   2   1     3980.14     4057.66     41.31 o 
   6   2   1     3602.60     3915.36     47.21 o 
   8   2   1     8183.93     8218.92     75.42 o 
  10   2   1      215.07      210.99     10.39 o 
  12   2   1      604.87      694.69     19.49 o 
  14   2   1       72.29       51.95      6.80 o 
  16   2   1     4356.02     4445.83     72.07 o 
  18   2   1       32.14       36.09     11.28 o 
  20   2   1     4901.69     4757.22    104.70 o 
  22   2   1      334.32      344.77     38.63 o 
  24   2   1      284.96      293.39     29.60 o 
  26   2   1      124.12      152.56     22.29 o 
  28   2   1       11.81        8.21     11.53 o 
  30   2   1      204.13      237.86     51.05 o 
  32   2   1       41.00       13.13     21.43 o 
 -31   3   1       51.23       71.39     26.60 o 
 -29   3   1       12.57       29.72     20.65 o 
 -27   3   1       19.78       -0.15     12.65 o 
 -25   3   1      120.90      134.48     36.08 o 
 -23   3   1       52.86       35.18     10.03 o 
 -21   3   1     1132.35     1100.08     72.73 o 
 -19   3   1       65.29       66.62      9.04 o 
 -17   3   1       26.13       32.50      9.08 o 
 -15   3   1        9.93       10.66      4.95 o 
 -13   3   1       44.11       50.09      7.01 o 
 -11   3   1        1.59       -2.59      3.12 o 
  -9   3   1       60.06       45.59      4.86 o 
  -7   3   1    10740.57    11604.22    123.74 o 
  -5   3   1     5072.25     5357.14     61.40 o 
  -3   3   1      111.84      110.42      7.07 o 
  -1   3   1      462.11      428.49      9.98 o 
   1   3   1       78.50       69.80      4.56 o 
   3   3   1      573.52      611.03     12.70 o 
   5   3   1      539.53      647.66     18.50 o 
   7   3   1      763.25      792.94     22.14 o 
   9   3   1       64.72       55.78      8.32 o 
  11   3   1      160.99      192.23     20.38 o 
  13   3   1       32.52       38.42      6.75 o 
  15   3   1       92.92       87.35     25.26 o 
  17   3   1       11.53       12.34      3.02 o 
  19   3   1      401.11      414.86     20.97 o 
  21   3   1      598.74      591.43     31.90 o 
  23   3   1      484.47      476.25     56.30 o 
  25   3   1        0.70        1.76     14.59 o 
  27   3   1        2.58        3.22      9.51 o 
  29   3   1        0.41      -11.98     17.07 o 
 -28   4   1       20.49       14.93     13.82 o 
 -26   4   1       26.89       37.10     22.29 o 
 -24   4   1      503.02      596.30     77.51 o 
 -22   4   1       72.22       86.42     29.86 o 
 -20   4   1      149.15      124.24     31.22 o 
 -18   4   1       20.73       21.08     15.21 o 
 -16   4   1      210.51      179.70     36.16 o 
 -14   4   1       48.39       43.68     13.64 o 
 -12   4   1     2029.12     2032.33     41.11 o 
 -10   4   1      362.69      389.42     14.95 o 
  -8   4   1      419.95      454.01     21.06 o 
  -6   4   1        8.96        5.85      3.45 o 
  -4   4   1     2571.74     2638.72     38.66 o 
  -2   4   1     1958.24     1880.58     31.36 o 
   0   4   1     1068.95     1068.23     23.04 o 
   2   4   1      282.35      228.46     11.18 o 
   4   4   1        7.16       10.52      2.43 o 
   6   4   1        0.98       -4.75      4.75 o 
   8   4   1       67.17       69.35      9.89 o 
  10   4   1       40.32       41.20      7.28 o 
  12   4   1       66.44       65.58      8.79 o 
  14   4   1        0.01       -2.13      5.59 o 
  16   4   1      681.90      816.75     77.34 o 
  18   4   1       24.10       36.46     10.89 o 
  20   4   1      194.26      165.90     37.46 o 
  22   4   1        0.74       -9.29     13.10 o 
  24   4   1        8.20        3.32     10.79 o 
  26   4   1       16.72       36.41     24.36 o 
  28   4   1      169.90      138.13     41.87 o 
 -25   5   1       10.01       22.09     27.14 o 
 -23   5   1       11.04       10.09     12.60 o 
 -21   5   1       39.26       36.06     21.85 o 
 -19   5   1      199.75      239.92     47.45 o 
 -17   5   1        9.39        8.08     11.73 o 
 -15   5   1       45.44       38.06     18.12 o 
 -13   5   1      439.17      439.96     55.97 o 
 -11   5   1      304.30      369.58     32.53 o 
  -9   5   1       11.42        2.87      3.83 o 
  -7   5   1        0.03       -6.64      6.64 o 
  -5   5   1     2672.58     2748.72     53.41 o 
  -3   5   1     1689.12     1867.03     34.42 o 
  -1   5   1        7.63       10.03      2.90 o 
   1   5   1       16.09       18.37      4.78 o 
   3   5   1       11.35       19.97      3.92 o 
   5   5   1       31.37       17.99      5.83 o 
   7   5   1       10.78        5.47      4.90 o 
   9   5   1       62.59       58.85     10.73 o 
  11   5   1      230.69      232.74     25.23 o 
  13   5   1      161.92      138.88     32.34 o 
  15   5   1      367.68      413.97     57.41 o 
  17   5   1       47.30       44.53     20.61 o 
  19   5   1       95.06      174.24     40.87 o 
  21   5   1       14.02       -7.48     13.98 o 
  23   5   1        0.10       -8.18     13.92 o 
 -20   6   1       62.83       77.26     30.23 o 
 -18   6   1        2.29       -9.21     18.58 o 
 -16   6   1        2.28      -16.68     16.68 o 
 -14   6   1       31.25        8.23     13.71 o 
 -12   6   1      134.49      211.92     40.33 o 
 -10   6   1       48.08       48.23     12.53 o 
  -8   6   1       79.44       61.68     12.61 o 
  -6   6   1        9.61        3.83      6.29 o 
  -4   6   1      118.22      103.24     17.23 o 
  -2   6   1      804.47      863.27     38.23 o 
   0   6   1       92.06       85.28      9.74 o 
   2   6   1       22.88       21.21      6.74 o 
   4   6   1        0.56       -7.28      7.28 o 
   6   6   1        0.03       -1.67      5.88 o 
   8   6   1      366.43      407.77     45.62 o 
  10   6   1      142.71       77.85     24.69 o 
  12   6   1        0.51       -4.15     10.51 o 
  14   6   1       98.56       74.77     28.32 o 
  16   6   1       11.37       30.63     17.73 o 
  18   6   1        7.25        9.11     14.41 o 
 -11   7   1       34.72       16.44     12.48 o 
  -9   7   1       14.78       23.42     13.66 o 
  -7   7   1       17.75       27.52     11.22 o 
  -5   7   1      192.41      201.05     42.47 o 
  -3   7   1       24.73       22.46      9.35 o 
  -1   7   1       42.98       40.37     13.76 o 
   1   7   1        1.09       10.67      7.87 o 
   3   7   1       69.91       68.41     28.78 o 
   5   7   1       86.38      107.30     19.98 o 
   7   7   1       47.89       39.94     18.60 o 
   9   7   1       23.68       16.25     12.77 o 
  11   7   1        4.80        8.45      7.77 o 
 -32   0   2       95.67       54.59     24.33 o 
 -30   0   2       28.72       17.61     11.49 o 
 -28   0   2       73.82       56.41     22.43 o 
 -26   0   2     1341.29     1404.49     98.48 o 
 -24   0   2     5531.33     5777.88    190.51 o 
 -22   0   2     2692.25     2636.74    121.10 o 
 -20   0   2     1325.29     1387.85     82.46 o 
 -18   0   2      752.09      706.01     39.48 o 
 -16   0   2      330.81      201.09     27.50 o 
 -14   0   2     1067.31     1266.67     66.64 o 
 -12   0   2      439.01      439.73     35.74 o 
 -10   0   2    21180.94    20223.50    221.44 o 
  -8   0   2    16290.75    15571.16    173.21 o 
  -6   0   2     1313.51     1163.14     40.76 o 
  -4   0   2     3124.45     2950.17     60.86 o 
   4   0   2       42.09      114.66     11.50 o 
   6   0   2     4135.55     3738.35     76.70 o 
   8   0   2    24913.52    24588.82    222.77 o 
  10   0   2     2153.44     2329.42     76.01 o 
  12   0   2     9824.40    10909.63    180.82 o 
  14   0   2    12498.06    12562.89    209.72 o 
  16   0   2     2903.42     2974.02    109.39 o 
  18   0   2       26.80       17.40      9.91 o 
  20   0   2      646.53      748.19     62.21 o 
  22   0   2       90.96       54.11     18.47 o 
  24   0   2     1299.88     1118.20     85.00 o 
  26   0   2      307.39      277.17     44.72 o 
  28   0   2        4.73      -10.43     18.58 o 
  30   0   2        0.53      -23.40     23.40 o 
  32   0   2       70.62       96.69     29.79 o 
 -33   1   2       28.91       17.78     12.30 o 
 -31   1   2      412.33      439.11     43.61 o 
 -29   1   2        5.35        5.06     12.56 o 
 -27   1   2       43.75       14.75     10.19 o 
 -25   1   2      309.27      345.93     33.73 o 
 -23   1   2       45.99       31.82      9.73 o 
 -21   1   2      150.22      184.48     21.65 o 
 -19   1   2      471.22      485.61     32.80 o 
 -17   1   2      854.69      928.91     27.41 o 
 -15   1   2       60.29       80.21      8.27 o 
 -13   1   2      226.46      280.00     17.16 o 
 -11   1   2      822.43      926.77     28.59 o 
  -9   1   2       26.06       25.50      3.58 o 
  -7   1   2     4070.10     4193.52     41.16 o 
  -5   1   2     2869.30     2853.49     27.75 o 
  -3   1   2    22922.27    22556.37    140.83 o 
  -1   1   2    67294.99    52689.66    338.98 o 
   1   1   2     8956.09     8872.85     65.45 o 
   3   1   2    15347.73    15528.75     59.09 o 
   5   1   2    41653.11    38721.37    178.17 o 
   7   1   2      587.99      569.98     16.60 o 
   9   1   2     3087.95     2943.18     60.82 o 
  11   1   2     1235.28     1299.17     41.14 o 
  13   1   2     3174.09     3147.95     70.43 o 
  15   1   2        0.58        0.54      4.10 o 
  17   1   2     2107.38     2192.98     55.84 o 
  19   1   2      856.34      863.23     45.30 o 
  21   1   2     1603.58     1677.28     70.02 o 
  23   1   2        7.45        9.84      7.33 o 
  25   1   2       17.01       -1.51      7.93 o 
  27   1   2      339.75      391.68     37.96 o 
  29   1   2       29.07       58.76     16.53 o 
  31   1   2        3.30        2.66      7.70 o 
  33   1   2       65.50       65.36     32.01 o 
 -32   2   2       47.32       16.16     13.85 o 
 -30   2   2      217.52      218.30     44.88 o 
 -28   2   2      245.15      278.02     31.16 o 
 -26   2   2       81.56      100.56     24.10 o 
 -24   2   2       26.45        8.41      9.94 o 
 -22   2   2      121.41      130.29     18.86 o 
 -20   2   2      534.93      521.65     34.13 o 
 -18   2   2      428.76      402.01     20.56 o 
 -16   2   2      729.07      683.64     28.79 o 
 -14   2   2     4285.21     4508.08     49.65 o 
 -12   2   2     5983.08     6354.19     58.50 o 
 -10   2   2      844.91      845.28     18.33 o 
  -8   2   2     2274.91     2463.04     33.68 o 
  -6   2   2     3355.34     2988.07     60.27 o 
  -4   2   2     5107.30     5247.70     58.37 o 
  -2   2   2     2193.58     2187.00     29.22 o 
   0   2   2      744.26      708.46     12.15 o 
   2   2   2       56.65       40.86      3.63 o 
   4   2   2     4286.63     4505.04     42.57 o 
   6   2   2      152.70      117.87      8.56 o 
   8   2   2       40.23       48.44      5.00 o 
  10   2   2       51.42       42.84      4.94 o 
  12   2   2      721.11      720.46     22.49 o 
  14   2   2      993.80      886.96     27.34 o 
  16   2   2     2155.01     2260.36     52.41 o 
  18   2   2     1698.53     1793.96     50.26 o 
  20   2   2      475.83      459.82     33.02 o 
  22   2   2        0.53       -3.53      5.69 o 
  24   2   2        1.51       -5.79      6.81 o 
  26   2   2      354.74      350.92     33.76 o 
  28   2   2       12.92       32.88     10.68 o 
  30   2   2       30.97       33.19     22.00 o 
  32   2   2       82.73       80.22     32.04 o 
 -31   3   2        1.86      -14.13     15.37 o 
 -29   3   2      331.47      468.26     71.97 o 
 -27   3   2      551.67      661.81     81.76 o 
 -25   3   2       21.96      -13.69     19.31 o 
 -23   3   2       84.84       58.67     11.30 o 
 -21   3   2      152.30      202.09     13.98 o 
 -19   3   2      924.98      938.72     31.56 o 
 -17   3   2      366.26      338.47     16.78 o 
 -15   3   2     4812.51     4601.34    104.82 o 
 -13   3   2     5563.45     5701.34     72.48 o 
 -11   3   2      595.67      720.65     21.69 o 
  -9   3   2      250.32      294.65     12.46 o 
  -7   3   2      420.67      391.94     12.06 o 
  -5   3   2       88.83      114.75      6.32 o 
  -3   3   2      130.17      121.42      7.83 o 
  -1   3   2      211.84      228.12      9.84 o 
   1   3   2     4159.51     4241.44     48.60 o 
   3   3   2     5440.73     5516.81     48.47 o 
   5   3   2     5524.31     5267.58     70.53 o 
   7   3   2       18.79       14.54      4.43 o 
   9   3   2      367.89      379.62     25.26 o 
  11   3   2     2195.62     2221.69     55.83 o 
  13   3   2      230.97      197.34     16.38 o 
  15   3   2       15.71        7.38     13.51 o 
  17   3   2      396.07      426.19     19.63 o 
  19   3   2     3938.02     3866.48     75.09 o 
  21   3   2       95.41      102.83     21.89 o 
  23   3   2       32.61       17.37      7.89 o 
  25   3   2      219.29      298.60     53.91 o 
  27   3   2       21.88        4.16     13.91 o 
  29   3   2        0.70       16.60     19.88 o 
 -28   4   2       17.36       -5.26     21.40 o 
 -26   4   2      487.33      491.02     73.66 o 
 -24   4   2        0.84      -10.41     16.02 o 
 -22   4   2       87.40       77.47     27.75 o 
 -20   4   2        0.38       -7.70     17.23 o 
 -18   4   2      174.99      232.86     42.33 o 
 -16   4   2      297.37      236.19     18.32 o 
 -14   4   2     1496.94     1568.65     48.05 o 
 -12   4   2     1035.34     1112.76     34.45 o 
 -10   4   2      174.99      195.55      9.85 o 
  -8   4   2      578.23      606.36     29.14 o 
  -6   4   2        0.95       -1.12      3.23 o 
  -4   4   2       19.21       16.03      3.03 o 
  -2   4   2       86.86       75.89      8.82 o 
   0   4   2     1070.20     1124.86     24.40 o 
   2   4   2     3315.55     3286.68     42.85 o 
   4   4   2     2507.21     2420.87     26.11 o 
   6   4   2     1001.95      951.62     33.14 o 
   8   4   2     1011.34     1031.86     44.58 o 
  10   4   2        0.40        4.66      9.93 o 
  12   4   2      441.93      425.35     23.21 o 
  14   4   2        6.20       -4.63      4.63 o 
  16   4   2       17.19       23.25     13.09 o 
  18   4   2      573.96      638.78     71.47 o 
  20   4   2       79.51       96.23     29.77 o 
  22   4   2      201.01      161.33     38.86 o 
  24   4   2        8.75      -12.46     15.30 o 
  26   4   2       24.15       84.42     32.95 o 
  28   4   2      128.93      142.42     44.32 o 
 -25   5   2       54.63       94.98     34.25 o 
 -23   5   2       61.60       82.59     32.41 o 
 -21   5   2       43.45       41.61     21.20 o 
 -19   5   2      207.05      212.04     43.70 o 
 -17   5   2      105.34      105.56     30.06 o 
 -15   5   2       29.24       33.21     16.68 o 
 -13   5   2       64.54       52.13     12.78 o 
 -11   5   2      495.29      510.66     26.31 o 
  -9   5   2      117.99      106.27     13.19 o 
  -7   5   2      521.40      530.18     24.17 o 
  -5   5   2       45.96       45.50      5.24 o 
  -3   5   2     1108.09     1089.76     26.26 o 
  -1   5   2     2565.33     2607.40     40.45 o 
   1   5   2       35.50       30.71      4.42 o 
   3   5   2      276.36      273.78     10.15 o 
   5   5   2       16.04       13.24      5.58 o 
   7   5   2       38.88       28.23      4.72 o 
   9   5   2        0.42       -1.70      2.43 o 
  11   5   2       14.12       11.67      8.19 o 
  13   5   2        0.06      -10.03     15.76 o 
  15   5   2      467.09      451.48     60.06 o 
  17   5   2       59.36       51.14     23.21 o 
  19   5   2        6.97       44.60     21.89 o 
  21   5   2       74.22       69.52     27.88 o 
  23   5   2       13.42        7.74     19.46 o 
 -20   6   2       49.93       89.41     32.19 o 
 -18   6   2       45.38       60.31     27.51 o 
 -16   6   2       58.44       93.75     29.68 o 
 -14   6   2       89.67      116.40     31.26 o 
 -12   6   2        8.19       13.20      8.08 o 
 -10   6   2      361.43      407.08     28.93 o 
  -8   6   2       87.64       82.89     12.81 o 
  -6   6   2       17.35       16.19      5.28 o 
  -4   6   2      745.77      789.12     37.71 o 
  -2   6   2        0.03       -3.33      6.33 o 
   0   6   2      573.42      618.76     25.72 o 
   2   6   2       57.67       52.69      9.93 o 
   4   6   2      213.48      201.34     19.44 o 
   6   6   2       43.87       51.08     13.35 o 
   8   6   2        9.12       10.42      8.62 o 
  10   6   2        0.53       -3.78      8.45 o 
  12   6   2       34.45       41.64     20.59 o 
  14   6   2       70.75      100.95     30.61 o 
  16   6   2        1.00       -1.73      9.92 o 
  18   6   2        1.10       21.93     20.64 o 
 -11   7   2        1.25      -13.96     13.96 o 
  -9   7   2      114.17      156.33     37.61 o 
  -7   7   2        5.58       11.16      7.34 o 
  -5   7   2       40.16       60.17     14.61 o 
  -3   7   2       23.65       25.24     10.67 o 
  -1   7   2       25.84       26.20     10.55 o 
   1   7   2        0.00       -9.54      9.54 o 
   3   7   2       94.49       91.87     18.95 o 
   5   7   2       10.91       12.04     13.67 o 
   7   7   2        0.03       12.18     11.89 o 
   9   7   2       15.68        2.46     11.92 o 
  11   7   2       21.95       32.21     10.61 o 
 -33   1   3        0.02        5.47     13.90 o 
 -31   1   3        2.93       -1.12     15.80 o 
 -29   1   3       10.30       -6.68      8.07 o 
 -27   1   3      183.99      157.25     24.13 o 
 -25   1   3      537.38      569.63     43.05 o 
 -23   1   3      881.91      914.36     51.57 o 
 -21   1   3       35.09       23.55     13.72 o 
 -19   1   3      447.20      423.09     22.22 o 
 -17   1   3       63.07       45.88      5.17 o 
 -15   1   3       44.51       63.92     11.40 o 
 -13   1   3     3080.15     3299.64     50.31 o 
 -11   1   3     4149.34     4094.45     70.17 o 
  -9   1   3     1533.18     1538.00     28.46 o 
  -7   1   3     4163.72     4028.36     54.61 o 
  -5   1   3    10125.54    10012.82     60.07 o 
  -3   1   3    93604.81    75945.40    710.55 o 
  -1   1   3    18621.24    17372.17    238.57 o 
   1   1   3     9900.80     9286.16     68.31 o 
   3   1   3    52231.25    48201.55    432.29 o 
   5   1   3    14869.33    14696.68    182.88 o 
   7   1   3       19.51        6.50      2.94 o 
   9   1   3      132.08      155.88     10.37 o 
  11   1   3     3546.27     3580.71     54.88 o 
  13   1   3     3625.66     3521.89     75.51 o 
  15   1   3      312.66      324.99     20.57 o 
  17   1   3     1263.36     1318.06     43.78 o 
  19   1   3       26.44       16.26      7.71 o 
  21   1   3        0.50       -2.79      6.49 o 
  23   1   3      105.77      110.15     19.04 o 
  25   1   3     1202.20     1225.62     64.40 o 
  27   1   3      452.56      505.01     54.52 o 
  29   1   3        1.34       -5.65      9.84 o 
  31   1   3        2.99       -8.23      8.23 o 
 -32   2   3       32.15       92.98     33.79 o 
 -30   2   3       19.52        7.13      8.12 o 
 -28   2   3       42.78       16.96     15.48 o 
 -26   2   3      250.39      252.70     28.64 o 
 -24   2   3      606.56      606.86     41.58 o 
 -22   2   3      174.31      179.05     21.34 o 
 -20   2   3      117.09      104.43     13.07 o 
 -18   2   3     2938.10     3027.22     56.24 o 
 -16   2   3       11.86       18.07      8.49 o 
 -14   2   3      320.61      319.50     17.26 o 
 -12   2   3     3406.05     3411.34     62.06 o 
 -10   2   3     6228.97     6449.56     52.66 o 
  -8   2   3    27688.19    27617.52    197.84 o 
  -6   2   3     7804.67     8042.60    110.31 o 
  -4   2   3       24.32       22.31      5.48 o 
  -2   2   3     5476.00     5510.54     72.10 o 
   0   2   3    20539.39    18608.41    198.16 o 
   2   2   3     2863.68     2781.88     26.16 o 
   4   2   3    16615.10    17004.55     73.06 o 
   6   2   3     1281.78     1242.67     16.78 o 
   8   2   3      163.94      187.31      7.61 o 
  10   2   3      169.05      174.73     10.20 o 
  12   2   3     1399.89     1463.95     33.04 o 
  14   2   3      580.76      530.87     21.78 o 
  16   2   3     2919.73     2926.91     60.57 o 
  18   2   3        0.03        2.25      4.80 o 
  20   2   3        6.91       -3.10      8.72 o 
  22   2   3      286.80      225.60     24.78 o 
  24   2   3       43.07       40.23     10.88 o 
  26   2   3       52.36        9.08      7.69 o 
  28   2   3       59.01       60.21     29.29 o 
  30   2   3       90.54      153.97     40.74 o 
 -31   3   3       24.42       49.54     25.99 o 
 -29   3   3        2.76        8.40     15.30 o 
 -27   3   3        0.01       18.31     16.98 o 
 -25   3   3        7.31      -18.71     18.71 o 
 -23   3   3        5.40        2.54      7.21 o 
 -21   3   3        8.94        3.40      4.18 o 
 -19   3   3      633.76      646.30     20.03 o 
 -17   3   3      573.63      565.18     18.41 o 
 -15   3   3      582.51      577.98     15.02 o 
 -13   3   3       15.50       31.63      4.45 o 
 -11   3   3       33.78       22.61      4.31 o 
  -9   3   3      109.70      112.20      8.98 o 
  -7   3   3      207.47      186.50     15.13 o 
  -5   3   3     1345.26     1428.14     23.80 o 
  -3   3   3       65.22       86.96      7.17 o 
  -1   3   3        1.74        0.01      2.20 o 
   1   3   3     3431.89     3673.45     42.61 o 
   3   3   3      701.25      783.41     16.08 o 
   5   3   3      169.69      203.60     10.14 o 
   7   3   3       25.76       36.35      8.44 o 
   9   3   3       14.99       31.25      6.54 o 
  11   3   3      199.39      179.73     16.04 o 
  13   3   3      707.81      740.15     41.80 o 
  15   3   3       38.99       36.23      5.39 o 
  17   3   3     1783.74     1748.64     61.17 o 
  19   3   3     1693.00     1703.07    115.71 o 
  21   3   3       64.76       61.72     29.85 o 
  23   3   3      137.90      115.58     15.93 o 
  25   3   3       59.79       46.00     23.82 o 
  27   3   3      209.47      267.09     53.19 o 
  29   3   3        2.20       10.63     17.30 o 
 -28   4   3        0.44       10.51     20.81 o 
 -26   4   3       84.67       92.44     35.77 o 
 -24   4   3      184.33      188.78     44.04 o 
 -22   4   3       15.50       -8.23     12.61 o 
 -20   4   3       69.54       52.98     15.01 o 
 -18   4   3       18.04        7.03     10.83 o 
 -16   4   3      289.41      258.68     19.80 o 
 -14   4   3      111.38      128.38     12.50 o 
 -12   4   3      157.56      165.91     10.58 o 
 -10   4   3      512.19      640.24     27.04 o 
  -8   4   3      827.17      843.45     29.30 o 
  -6   4   3      150.40      142.53      8.06 o 
  -4   4   3      259.16      231.52     11.31 o 
  -2   4   3     1210.93     1214.59     26.24 o 
   0   4   3      196.85      138.14      8.80 o 
   2   4   3      184.03      227.52     11.97 o 
   4   4   3      389.52      358.44     10.48 o 
   6   4   3       61.71       62.73      9.97 o 
   8   4   3      667.89      659.97     56.36 o 
  10   4   3      269.44      275.67     24.64 o 
  12   4   3      318.25      294.76     27.03 o 
  14   4   3      297.41      248.04     39.48 o 
  16   4   3      156.17      179.49     21.41 o 
  18   4   3      221.51      254.71     45.24 o 
  20   4   3      289.75      345.46     54.25 o 
  22   4   3       31.84       22.14     12.72 o 
  24   4   3       30.22       58.69     25.35 o 
  26   4   3       26.74       45.44     29.47 o 
 -25   5   3        1.97       16.10     15.46 o 
 -23   5   3      228.42      246.91     51.89 o 
 -21   5   3      168.97      231.08     47.81 o 
 -19   5   3       16.93       -6.82     11.60 o 
 -17   5   3       28.75       25.01     16.11 o 
 -15   5   3      363.42      365.99     34.71 o 
 -13   5   3       20.10       15.21      9.14 o 
 -11   5   3      861.44      925.84     41.26 o 
  -9   5   3        6.22       -2.12      4.15 o 
  -7   5   3      139.65      150.90     13.11 o 
  -5   5   3      164.82      182.22     10.36 o 
  -3   5   3      385.33      423.51     16.79 o 
  -1   5   3      307.76      325.89     14.84 o 
   1   5   3      897.94      909.10     23.91 o 
   3   5   3      660.41      713.43     17.91 o 
   5   5   3      806.23      821.43     28.53 o 
   7   5   3        9.99        3.62      3.09 o 
   9   5   3      495.47      519.16     34.86 o 
  11   5   3        1.28        4.34     11.15 o 
  13   5   3       34.86       34.44     17.39 o 
  15   5   3       65.58       59.41     24.51 o 
  17   5   3      354.63      379.05     57.62 o 
  19   5   3        3.97        4.15     10.82 o 
  21   5   3       19.58       68.84     29.94 o 
  23   5   3        5.92        7.99     16.57 o 
 -20   6   3       12.26       36.71     21.91 o 
 -18   6   3       16.07       38.05     19.14 o 
 -16   6   3      119.88      175.80     40.58 o 
 -14   6   3       28.94       46.34     12.53 o 
 -12   6   3       16.57       26.68     11.92 o 
 -10   6   3        0.06        7.14      5.12 o 
  -8   6   3        5.84        9.98      6.34 o 
  -6   6   3      117.96      131.76     12.53 o 
  -4   6   3      234.57      226.20     15.86 o 
  -2   6   3       52.97       38.54      6.43 o 
   0   6   3      179.95      184.70     14.20 o 
   2   6   3      187.55      201.19     18.86 o 
   4   6   3      156.73      174.64     18.38 o 
   6   6   3      207.89      184.50     23.64 o 
   8   6   3      284.19      305.72     44.81 o 
  10   6   3       16.64        9.52      9.20 o 
  12   6   3      163.84      124.23     31.18 o 
  14   6   3        7.00        8.44     13.90 o 
  16   6   3      190.88      232.69     47.50 o 
  18   6   3       24.20        3.70     14.33 o 
 -11   7   3        0.13       -3.89     11.95 o 
  -9   7   3       50.17       81.30     29.33 o 
  -7   7   3        6.16       32.87     18.46 o 
  -5   7   3        8.93        9.08      6.04 o 
  -3   7   3       79.12       46.03     15.53 o 
  -1   7   3       28.26       18.84     15.62 o 
   1   7   3       11.47       17.42     22.75 o 
   3   7   3       29.67       26.56     19.32 o 
   5   7   3        0.12      -14.48     15.12 o 
   7   7   3      176.92      142.17     33.26 o 
   9   7   3       35.05       32.47     14.27 o 
 -34   0   4       44.48       46.84     23.61 o 
 -32   0   4       55.58       73.45     26.55 o 
 -30   0   4       87.53      117.12     33.16 o 
 -28   0   4     1589.18     1751.79    115.27 o 
 -26   0   4     1214.14     1326.17     95.37 o 
 -24   0   4       20.39       14.24     10.03 o 
 -22   0   4      740.43      715.68     63.75 o 
 -20   0   4      703.30      722.88     48.15 o 
 -18   0   4      369.06      410.01     31.18 o 
 -16   0   4     5043.01     5299.67    145.52 o 
 -14   0   4     2865.24     3015.13    101.80 o 
 -12   0   4       93.77      167.34     22.60 o 
 -10   0   4    16290.55    16297.69    171.66 o 
  -8   0   4     1772.98     1843.79     49.79 o 
  -6   0   4    12815.75    14116.04     94.47 o 
  -4   0   4   177301.56   130941.24    427.40 o 
   0   0   4        1.62        0.01      1.78 o 
   2   0   4    15926.73    15067.29    137.55 o 
   4   0   4   147616.22   118862.42    434.30 o 
   6   0   4    30968.13    31145.58    243.65 o 
   8   0   4    10575.03    10492.58    156.65 o 
  10   0   4     2195.78     2512.47     59.23 o 
  12   0   4     4242.16     4979.68     89.26 o 
  14   0   4     3004.22     3508.60    114.38 o 
  16   0   4       21.13       16.08     11.76 o 
  18   0   4      506.58      534.11     50.91 o 
  20   0   4     2588.26     2585.69    118.70 o 
  22   0   4      212.62      205.23     35.84 o 
  24   0   4      198.40      177.46     35.75 o 
  26   0   4       36.86       46.87     20.11 o 
  28   0   4        0.32      -12.71     12.71 o 
  30   0   4        4.59       32.94     15.41 o 
  32   0   4       28.35       35.99     19.01 o 
 -33   1   4        4.11       12.23      8.33 o 
 -31   1   4        2.29       -8.62      8.62 o 
 -29   1   4        0.77       -3.93     11.08 o 
 -27   1   4     1234.74     1374.83     69.91 o 
 -25   1   4      476.45      476.20     39.54 o 
 -23   1   4      198.89      231.53     35.67 o 
 -21   1   4        9.92        9.53      8.50 o 
 -19   1   4     1658.51     1473.48     59.54 o 
 -17   1   4     1112.45     1141.49     39.47 o 
 -15   1   4       19.48       23.74      5.79 o 
 -13   1   4        3.05        0.11      3.59 o 
 -11   1   4     2465.98     2818.07     42.69 o 
  -9   1   4     1668.02     1834.89     31.34 o 
  -7   1   4    12033.17    12439.56     64.29 o 
  -5   1   4    33613.77    31538.86    191.36 o 
  -3   1   4      853.19      971.75     19.36 o 
  -1   1   4      711.04      919.84     26.03 o 
   1   1   4     5214.06     5082.00     63.14 o 
   3   1   4    36834.90    35011.21    179.16 o 
   5   1   4    69288.88    61327.59    528.48 o 
   7   1   4     3121.86     3191.07     47.75 o 
   9   1   4       35.10       18.14     10.02 o 
  11   1   4     9414.04     9747.17    207.41 o 
  13   1   4     8290.97     8688.55    112.22 o 
  15   1   4      243.45      272.10     23.24 o 
  17   1   4     1066.89     1002.93     82.01 o 
  19   1   4      922.77      934.30     48.55 o 
  21   1   4     1911.28     1854.58     72.44 o 
  23   1   4      188.12      180.74     24.43 o 
  25   1   4      359.95      384.96     36.66 o 
  27   1   4      170.60      169.93     25.60 o 
  29   1   4        0.48        0.64      6.65 o 
  31   1   4       22.72        8.94     18.20 o 
 -32   2   4        7.65       27.12     19.16 o 
 -30   2   4       20.20        3.72      7.22 o 
 -28   2   4       31.03       29.01     17.20 o 
 -26   2   4       10.65        0.01      7.67 o 
 -24   2   4       66.35       54.68     24.64 o 
 -22   2   4      546.43      478.25     43.45 o 
 -20   2   4      117.32      118.13     11.73 o 
 -18   2   4       23.27       14.12      5.46 o 
 -16   2   4       33.50       59.92     18.38 o 
 -14   2   4     1015.14      978.10     24.73 o 
 -12   2   4     2901.42     3307.62     51.97 o 
 -10   2   4     6958.16     7811.77    107.72 o 
  -8   2   4        2.95        9.15      2.65 o 
  -6   2   4     6148.83     6285.29     41.71 o 
  -4   2   4     1084.68     1119.44     19.54 o 
  -2   2   4        6.74        9.49      2.27 o 
   0   2   4     2965.02     3171.38     35.94 o 
   2   2   4     3747.67     3511.72     33.84 o 
   4   2   4     1079.81     1162.82     20.64 o 
   6   2   4     1377.17     1336.14     19.80 o 
   8   2   4     7273.15     7124.81     51.87 o 
  10   2   4     2749.24     2852.54     45.85 o 
  12   2   4     1570.99     1647.74     32.53 o 
  14   2   4     1383.48     1432.42     41.13 o 
  16   2   4      113.90      146.57     16.99 o 
  18   2   4     2152.96     2225.71     69.94 o 
  20   2   4      120.83      120.33     26.82 o 
  22   2   4      423.69      425.92     34.29 o 
  24   2   4      265.12      256.49     28.16 o 
  26   2   4        0.26      -10.47     31.78 o 
  28   2   4       23.00       20.29      8.63 o 
  30   2   4        8.86       24.80     17.98 o 
 -31   3   4       10.66        0.18     14.16 o 
 -29   3   4        5.49      -13.52     20.44 o 
 -27   3   4        1.63      -14.60     16.20 o 
 -25   3   4        1.49       -2.81     16.59 o 
 -23   3   4     1286.36     1288.85     46.42 o 
 -21   3   4       43.19       23.10      6.92 o 
 -19   3   4       92.81       87.26      7.38 o 
 -17   3   4      715.70      609.61     20.00 o 
 -15   3   4      267.73      252.90     10.72 o 
 -13   3   4     3594.22     3610.84    109.49 o 
 -11   3   4       26.75       16.27      2.94 o 
  -9   3   4      286.13      225.06      9.51 o 
  -7   3   4       80.31      112.09      6.69 o 
  -5   3   4    11967.66    11955.99     71.35 o 
  -3   3   4      990.43     1136.94     23.67 o 
  -1   3   4      501.45      519.10     16.96 o 
   1   3   4     9563.89     9262.75    117.99 o 
   3   3   4      189.72      218.24      9.37 o 
   5   3   4     1451.08     1358.00     23.78 o 
   7   3   4      546.97      589.81     28.66 o 
   9   3   4      886.19      885.45     33.29 o 
  11   3   4      248.22      267.73     24.19 o 
  13   3   4      150.68      127.77     12.96 o 
  15   3   4     2893.44     2846.68     58.68 o 
  17   3   4      387.17      367.18     19.78 o 
  19   3   4      123.49      140.40     22.53 o 
  21   3   4       15.70        5.95     10.82 o 
  23   3   4      143.30      160.02     18.71 o 
  25   3   4        0.06       21.51     16.03 o 
  27   3   4        3.99       -0.16     18.59 o 
  29   3   4        0.54       15.83     17.68 o 
 -28   4   4      269.83      239.34     54.22 o 
 -26   4   4        4.60        1.13     15.56 o 
 -24   4   4       83.81      116.37     35.50 o 
 -22   4   4      240.27      242.79     30.92 o 
 -20   4   4       13.16       10.23      8.96 o 
 -18   4   4       96.38       45.33     17.98 o 
 -16   4   4      192.60      191.93     16.65 o 
 -14   4   4        5.68       -3.90      4.65 o 
 -12   4   4       82.24       92.05     12.75 o 
 -10   4   4       37.92       35.55      8.82 o 
  -8   4   4      313.70      364.22     22.82 o 
  -6   4   4       40.04       29.93      4.12 o 
  -4   4   4        5.04        8.32      3.46 o 
  -2   4   4      350.66      386.97     15.11 o 
   0   4   4      473.02      456.20     17.70 o 
   2   4   4        5.25        5.35      2.04 o 
   4   4   4      240.31      270.43     10.87 o 
   6   4   4      549.53      517.14     24.83 o 
   8   4   4     2278.92     2328.16     66.51 o 
  10   4   4      643.44      632.74     37.30 o 
  12   4   4        2.27        0.03     10.18 o 
  14   4   4       35.06       24.32     11.97 o 
  16   4   4      675.71      598.92     39.81 o 
  18   4   4      317.57      295.48     50.02 o 
  20   4   4       33.72        0.07     12.80 o 
  22   4   4      438.72      394.18     61.17 o 
  24   4   4       15.93       -2.71     15.68 o 
  26   4   4        2.92      -24.31     24.31 o 
 -25   5   4       15.67       11.28     14.19 o 
 -23   5   4       20.70        2.23     12.92 o 
 -21   5   4        0.85      -19.00     19.64 o 
 -19   5   4       19.60       20.86      9.51 o 
 -17   5   4       41.29       45.44     12.43 o 
 -15   5   4        9.23       -7.30      9.57 o 
 -13   5   4        6.33       -0.09      6.46 o 
 -11   5   4        5.78        7.83     10.94 o 
  -9   5   4      136.62      117.84     11.65 o 
  -7   5   4        6.28        4.62      5.65 o 
  -5   5   4       23.27       23.96      4.34 o 
  -3   5   4      495.13      528.16     19.11 o 
  -1   5   4      100.51       82.64      7.65 o 
   1   5   4        1.96       -2.99      2.99 o 
   3   5   4       98.83      101.19      8.11 o 
   5   5   4      199.38      174.83      8.23 o 
   7   5   4      210.32      180.81     14.05 o 
   9   5   4      135.91      121.33     16.57 o 
  11   5   4      197.65      181.93     35.72 o 
  13   5   4        0.99      -15.94     15.94 o 
  15   5   4       11.72       21.94     16.84 o 
  17   5   4       29.35       20.87     17.58 o 
  19   5   4       67.21       68.39     29.46 o 
  21   5   4       20.06       39.01     21.63 o 
  23   5   4       92.51      133.12     38.08 o 
 -20   6   4        5.68      -13.68     19.58 o 
 -18   6   4        4.98       -7.56     12.83 o 
 -16   6   4       30.89       30.04     16.38 o 
 -14   6   4       40.98       32.50     10.26 o 
 -12   6   4        0.16        4.74      4.73 o 
 -10   6   4      253.06      276.72     20.05 o 
  -8   6   4      197.72      219.74     17.07 o 
  -6   6   4        1.48       -2.35      5.29 o 
  -4   6   4      251.82      253.12     20.27 o 
  -2   6   4       87.67       76.78      9.08 o 
   0   6   4      207.75      190.57     14.52 o 
   2   6   4        0.85       -1.78      5.07 o 
   4   6   4      158.69      202.37     24.08 o 
   6   6   4       18.53       22.89     14.82 o 
   8   6   4       37.45       22.22     13.82 o 
  10   6   4       10.23       15.43     10.54 o 
  12   6   4       57.03       36.61     20.26 o 
  14   6   4       47.25       72.83     26.74 o 
  16   6   4        4.39       45.47     24.21 o 
  18   6   4       38.87       40.20     20.07 o 
 -11   7   4       25.01       18.07     10.20 o 
  -9   7   4       26.50       57.43     23.10 o 
  -7   7   4        0.92       15.12     15.37 o 
  -5   7   4        6.38       42.45     21.85 o 
  -3   7   4        5.61       13.39      8.55 o 
  -1   7   4        0.02      -11.04     11.04 o 
   1   7   4        4.10      -10.85     12.07 o 
   3   7   4       25.11       13.72     13.02 o 
   5   7   4       25.35       41.57     19.98 o 
   7   7   4        6.76       -5.43      9.42 o 
   9   7   4       14.58       12.16      8.33 o 
 -33   1   5       29.34       36.73     12.24 o 
 -31   1   5       12.77        4.29      8.91 o 
 -29   1   5       34.62       31.92     12.10 o 
 -27   1   5       69.17       92.99     19.74 o 
 -25   1   5      356.74      398.99     36.35 o 
 -23   1   5        0.19       -8.65      8.65 o 
 -21   1   5     1421.21     1405.25     90.21 o 
 -19   1   5      133.72      123.13     14.45 o 
 -17   1   5       75.79       70.53      8.78 o 
 -15   1   5     1667.49     1609.84     43.95 o 
 -13   1   5      467.87      636.67     22.27 o 
 -11   1   5     5768.90     6197.91     64.27 o 
  -9   1   5      977.02     1061.73     21.39 o 
  -7   1   5        3.20       10.11      2.12 o 
  -5   1   5     6399.49     6479.56     75.09 o 
  -3   1   5      147.58      170.75      9.62 o 
  -1   1   5    18216.14    17659.34    148.62 o 
   1   1   5      633.45      636.62     22.22 o 
   3   1   5    55762.51    49911.90    187.33 o 
   5   1   5    13624.81    13396.79    154.52 o 
   7   1   5       39.75       41.37      5.45 o 
   9   1   5     4315.03     4902.36     63.98 o 
  11   1   5    10133.43    10397.03    128.92 o 
  13   1   5     4190.70     4274.52     68.86 o 
  15   1   5      151.98      135.85     10.59 o 
  17   1   5     1419.04     1401.16     57.05 o 
  19   1   5      368.72      356.42     40.98 o 
  21   1   5       34.88       53.49     18.67 o 
  23   1   5      425.62      380.52     34.86 o 
  25   1   5       39.59       32.75     12.07 o 
  27   1   5       64.03       57.34     14.32 o 
  29   1   5       30.21       18.59      9.43 o 
  31   1   5       11.46       29.24     10.75 o 
 -32   2   5       35.63       44.30     22.99 o 
 -30   2   5       26.13       14.66      8.56 o 
 -28   2   5        1.73        7.86      7.89 o 
 -26   2   5      116.34       67.72     14.15 o 
 -24   2   5      298.87      328.67     26.22 o 
 -22   2   5      280.68      217.58     20.22 o 
 -20   2   5      435.46      392.75     21.84 o 
 -18   2   5     1817.08     1765.69     63.13 o 
 -16   2   5      452.40      426.76     26.02 o 
 -14   2   5       63.41       47.97      6.87 o 
 -12   2   5     1809.75     1766.88     28.68 o 
 -10   2   5     6635.68     6550.64     51.19 o 
  -8   2   5        3.95        1.30      1.99 o 
  -6   2   5       10.16       30.16      3.34 o 
  -4   2   5     5388.46     5558.74     49.89 o 
  -2   2   5        2.19        7.19      2.00 o 
   0   2   5     3158.19     3090.00     37.32 o 
   2   2   5      500.97      447.35     14.75 o 
   4   2   5      883.45      823.09     17.50 o 
   6   2   5      982.09      943.89     18.13 o 
   8   2   5     6962.19     7203.75     66.59 o 
  10   2   5       53.77       88.16      7.36 o 
  12   2   5      120.72      156.76     10.58 o 
  14   2   5      336.02      324.52     16.30 o 
  16   2   5     2201.86     2167.58     65.77 o 
  18   2   5     3680.81     3767.04     92.38 o 
  20   2   5       74.52      102.36     16.95 o 
  22   2   5      236.01      237.72     26.45 o 
  24   2   5      127.31      117.67     19.12 o 
  26   2   5      211.03      204.51     44.71 o 
  28   2   5        0.24        4.36      7.32 o 
  30   2   5      113.69       62.86     26.38 o 
 -31   3   5        3.87       16.58     15.65 o 
 -29   3   5        0.27        0.33     10.58 o 
 -27   3   5      114.83       59.48     23.18 o 
 -25   3   5       29.39       47.34     17.05 o 
 -23   3   5        2.46        1.16      6.26 o 
 -21   3   5        6.67        2.16      4.12 o 
 -19   3   5      417.35      401.91     16.75 o 
 -17   3   5      234.91      271.77     14.14 o 
 -15   3   5        2.84        1.37      4.18 o 
 -13   3   5       90.71       89.89      7.25 o 
 -11   3   5     3337.95     3451.84     46.27 o 
  -9   3   5      461.23      473.14     19.28 o 
  -7   3   5     1510.64     1553.37     33.68 o 
  -5   3   5     1475.60     1634.37     28.13 o 
  -3   3   5     1552.86     1685.20     29.75 o 
  -1   3   5        0.31        5.83      2.13 o 
   1   3   5       28.16       25.31      3.07 o 
   3   3   5     7601.79     7699.04     58.54 o 
   5   3   5     1896.17     1999.81     30.85 o 
   7   3   5      386.83      490.20     15.46 o 
   9   3   5       72.91       86.60      6.69 o 
  11   3   5        1.38        1.55      1.94 o 
  13   3   5       23.89       24.44      4.78 o 
  15   3   5     1116.12     1077.34     37.03 o 
  17   3   5        7.09        0.35      3.59 o 
  19   3   5      202.43      161.75     39.29 o 
  21   3   5       18.35       34.96      9.55 o 
  23   3   5       17.81       29.01     21.79 o 
  25   3   5       97.79       77.54     28.37 o 
  27   3   5      142.51       94.21     33.09 o 
  29   3   5        0.61        3.61     10.39 o 
 -28   4   5       23.25       10.08     13.26 o 
 -26   4   5       44.46       41.39     25.15 o 
 -24   4   5       19.93        1.96     36.19 o 
 -22   4   5       74.76       58.63     16.50 o 
 -20   4   5      112.14      100.82     20.25 o 
 -18   4   5      245.27      232.75     28.21 o 
 -16   4   5      761.95      701.88     31.24 o 
 -14   4   5      571.51      611.72     23.80 o 
 -12   4   5     1775.98     1887.24     56.88 o 
 -10   4   5      109.52      137.84     12.90 o 
  -8   4   5      820.84      806.73     21.34 o 
  -6   4   5       79.11      101.11      6.95 o 
  -4   4   5      619.48      543.86     17.17 o 
  -2   4   5     1401.85     1351.11     28.48 o 
   0   4   5     1723.07     1886.30     37.69 o 
   2   4   5      132.06      115.91      7.88 o 
   4   4   5       72.36       69.83      7.07 o 
   6   4   5      253.32      251.51      9.58 o 
   8   4   5      461.51      489.18     30.64 o 
  10   4   5      300.72      279.86     25.26 o 
  12   4   5       96.62      105.14     15.88 o 
  14   4   5        5.84      -17.14     17.14 o 
  16   4   5       18.26       14.91     16.84 o 
  18   4   5      127.58      162.67     35.68 o 
  20   4   5      295.05      356.38     56.89 o 
  22   4   5      111.39       76.07     26.06 o 
  24   4   5      114.48       82.39     30.05 o 
  26   4   5       63.98      125.34     37.34 o 
 -25   5   5        0.07       -1.30     14.67 o 
 -23   5   5       48.81       75.36     27.51 o 
 -21   5   5       63.14       49.03     17.60 o 
 -19   5   5       72.12       69.35     40.54 o 
 -17   5   5      101.25       93.96     18.03 o 
 -15   5   5      145.35      140.82     21.51 o 
 -13   5   5       42.83       52.42     11.43 o 
 -11   5   5      647.80      622.45     31.92 o 
  -9   5   5       47.07       41.24      7.03 o 
  -7   5   5     1692.58     1768.89     30.78 o 
  -5   5   5        0.45        4.32      3.65 o 
  -3   5   5        1.76        3.70      3.14 o 
  -1   5   5      253.54      266.33     13.89 o 
   1   5   5     2503.32     2530.56     37.30 o 
   3   5   5      669.86      673.46     22.52 o 
   5   5   5      533.66      517.60     15.79 o 
   7   5   5        1.38        5.01      4.64 o 
   9   5   5        3.46        3.06     10.71 o 
  11   5   5       24.45       -2.74     12.86 o 
  13   5   5      180.42      138.24     32.99 o 
  15   5   5        0.05       -5.60     11.93 o 
  17   5   5       11.22       11.42     11.70 o 
  19   5   5       88.87      157.12     41.04 o 
  21   5   5       19.40        7.02     12.21 o 
  23   5   5        4.15       -7.15     18.59 o 
 -20   6   5       23.32       52.06     26.42 o 
 -18   6   5        0.00        5.75     11.98 o 
 -16   6   5       24.71       14.55      8.85 o 
 -14   6   5       17.46       23.79      8.15 o 
 -12   6   5       21.86       29.99      8.84 o 
 -10   6   5      167.04      171.69     17.29 o 
  -8   6   5        1.24       -0.30      5.50 o 
  -6   6   5      603.59      632.00     27.75 o 
  -4   6   5      102.04       88.87      9.94 o 
  -2   6   5      162.75      167.46     11.76 o 
   0   6   5      532.53      593.78     25.85 o 
   2   6   5       62.67       52.45     18.37 o 
   4   6   5        0.02       -0.62      6.55 o 
   6   6   5       28.08        6.01      6.92 o 
   8   6   5       96.55       97.96     26.69 o 
  10   6   5        5.98       16.90     15.01 o 
  12   6   5       56.07        9.76     11.47 o 
  14   6   5        3.61      -16.42     16.42 o 
  16   6   5        0.07      -12.31     13.71 o 
  18   6   5       27.79       50.81     25.01 o 
  -9   7   5      147.00      237.95     44.94 o 
  -7   7   5       57.25       54.92     24.04 o 
  -5   7   5        0.26      -15.19     15.19 o 
  -3   7   5       13.82       24.23     10.39 o 
  -1   7   5       26.67       25.09     15.31 o 
   1   7   5       87.79       86.28     27.51 o 
   3   7   5       54.98      111.49     31.07 o 
   5   7   5        7.30       41.77     20.27 o 
   7   7   5        3.49        3.02     10.40 o 
   9   7   5        6.49       -0.09     19.52 o 
 -34   0   6        8.29       27.10     20.14 o 
 -32   0   6      118.99      107.52     32.31 o 
 -30   0   6      155.17      142.99     34.97 o 
 -28   0   6      838.29      837.00     80.31 o 
 -26   0   6     2927.64     2878.18    142.30 o 
 -24   0   6      137.99      173.10     28.92 o 
 -22   0   6      193.49      148.17     28.58 o 
 -20   0   6     5824.87     5871.40    113.77 o 
 -18   0   6     5595.75     5842.35    105.74 o 
 -16   0   6       10.00        5.33      3.09 o 
 -14   0   6      646.54      691.58     31.57 o 
 -12   0   6        4.47        2.97      4.06 o 
 -10   0   6     1397.73     1404.15     38.25 o 
  -8   0   6     9287.89     9128.33    279.23 o 
  -6   0   6      989.46     1167.71     29.04 o 
  -4   0   6    56025.44    51989.31    219.36 o 
  -2   0   6     4232.50     4069.12     81.65 o 
   0   0   6     7695.49     7434.46    111.75 o 
   2   0   6     9418.36     8878.98    125.87 o 
   4   0   6    34368.44    33608.46    262.05 o 
   6   0   6    13213.98    13904.79    182.26 o 
   8   0   6    20240.41    21347.50    242.56 o 
  10   0   6      464.66      827.16     36.20 o 
  12   0   6       69.40       72.48     17.23 o 
  14   0   6        9.77        6.21      9.88 o 
  16   0   6     7680.90     7892.63    133.01 o 
  18   0   6        1.35       10.16     12.13 o 
  20   0   6     3556.73     3465.61    140.65 o 
  22   0   6       61.85       84.59     24.40 o 
  24   0   6        5.73       18.55     13.41 o 
  26   0   6      383.99      351.37     51.38 o 
  28   0   6       18.14        5.99      9.96 o 
  30   0   6       29.85       30.11     16.79 o 
  32   0   6      119.07       91.92     32.44 o 
 -33   1   6        3.09       -1.57      8.20 o 
 -31   1   6        2.85       -6.81      9.36 o 
 -29   1   6      115.56      100.07     19.89 o 
 -27   1   6      144.03      143.96     22.80 o 
 -25   1   6       12.45       -2.27      6.42 o 
 -23   1   6       28.69       -7.04     19.31 o 
 -21   1   6        1.90        7.60     15.57 o 
 -19   1   6     5083.76     5219.90     97.46 o 
 -17   1   6      909.19      955.78     31.58 o 
 -15   1   6      223.41      226.13     16.68 o 
 -13   1   6       10.97        0.26      2.91 o 
 -11   1   6     9806.99    10239.02    126.44 o 
  -9   1   6     2223.33     2201.60     24.16 o 
  -7   1   6     9679.99     9765.46    107.79 o 
  -5   1   6        9.10       11.35      2.46 o 
  -3   1   6     5801.19     5533.76    159.17 o 
  -1   1   6     6648.32     6695.34     99.98 o 
   1   1   6     3983.94     3743.37     58.10 o 
   3   1   6      369.25      444.50     33.54 o 
   5   1   6     2761.84     2776.96     43.80 o 
   7   1   6      130.08      152.65     12.70 o 
   9   1   6      192.82      179.36     12.86 o 
  11   1   6       44.09       97.07     10.17 o 
  13   1   6     3563.40     3561.56     76.64 o 
  15   1   6     1287.31     1239.76     42.62 o 
  17   1   6      355.49      326.47     22.31 o 
  19   1   6      495.96      564.90     38.70 o 
  21   1   6      635.35      685.53     44.74 o 
  23   1   6      465.59      493.27     39.88 o 
  25   1   6      110.73       87.35     17.59 o 
  27   1   6       77.57      125.59     26.03 o 
  29   1   6        2.11       -2.07      7.78 o 
  31   1   6       36.29       42.11     18.38 o 
 -32   2   6        5.23      -23.20     23.20 o 
 -30   2   6       23.43       33.07     27.83 o 
 -28   2   6       94.61       80.65     16.95 o 
 -26   2   6       46.62       51.75     11.08 o 
 -24   2   6     1129.56     1096.86     47.87 o 
 -22   2   6        6.95        1.74     10.11 o 
 -20   2   6       28.59       21.27      7.75 o 
 -18   2   6       26.69       23.75      5.55 o 
 -16   2   6      762.69      722.19     28.77 o 
 -14   2   6      732.33      727.05     20.15 o 
 -12   2   6      627.74      673.07     18.26 o 
 -10   2   6     8268.08     8608.71     64.79 o 
  -8   2   6     1249.46     1261.53     23.44 o 
  -6   2   6    10710.46    10430.81     50.17 o 
  -4   2   6       51.71       80.47      5.79 o 
  -2   2   6      547.90      507.81     23.09 o 
   0   2   6     1161.41     1118.05     23.29 o 
   2   2   6      691.51      776.78     20.33 o 
   4   2   6       40.78       64.34      5.35 o 
   6   2   6     1243.16     1139.18     25.46 o 
   8   2   6     1315.59     1355.79     32.05 o 
  10   2   6      479.06      445.45     18.27 o 
  12   2   6      108.91      117.35      9.99 o 
  14   2   6       17.68       15.38      5.11 o 
  16   2   6     1444.24     1458.06     44.32 o 
  18   2   6       10.50       15.47      9.71 o 
  20   2   6       93.13       61.19     13.33 o 
  22   2   6      702.23      687.43     44.66 o 
  24   2   6       97.79       92.51     17.18 o 
  26   2   6       12.33       10.06     29.36 o 
  28   2   6       36.38       34.30     18.09 o 
  30   2   6        4.16       10.69     16.19 o 
 -31   3   6        9.69       40.86     24.70 o 
 -29   3   6       13.67       47.42     24.02 o 
 -27   3   6       68.35       62.38     28.85 o 
 -25   3   6      640.69      738.18     56.27 o 
 -23   3   6     1278.50     1300.22     47.94 o 
 -21   3   6      937.05     1036.82     34.86 o 
 -19   3   6      391.05      331.96     15.69 o 
 -17   3   6        1.61        8.91      5.39 o 
 -15   3   6      493.74      552.02     23.01 o 
 -13   3   6      556.52      549.42     19.61 o 
 -11   3   6        8.74       -2.50      2.64 o 
  -9   3   6    12636.99    13212.93    132.14 o 
  -7   3   6     2722.09     2848.55     36.82 o 
  -5   3   6      307.53      257.74     11.51 o 
  -3   3   6      561.13      616.10     18.62 o 
  -1   3   6      113.47       89.23      9.90 o 
   1   3   6      388.20      339.73     11.96 o 
   3   3   6      271.10      343.35     12.99 o 
   5   3   6     2554.75     2615.67     56.09 o 
   7   3   6      547.84      522.27     17.12 o 
   9   3   6      476.74      469.00     16.73 o 
  11   3   6     1767.22     1810.89     37.68 o 
  13   3   6     1243.64     1187.88     28.36 o 
  15   3   6      522.42      562.57     28.92 o 
  17   3   6        0.91        6.58      4.69 o 
  19   3   6       54.48       49.26     10.20 o 
  21   3   6      130.18      151.77     17.94 o 
  23   3   6       33.10       45.02     22.19 o 
  25   3   6        4.91       43.87     20.29 o 
  27   3   6       53.64       34.25     22.90 o 
  29   3   6       32.49       60.25     30.51 o 
 -28   4   6       11.34       41.08     23.47 o 
 -26   4   6       29.86       44.25     27.61 o 
 -24   4   6       95.55       93.60     21.62 o 
 -22   4   6      340.93      341.97     37.77 o 
 -20   4   6        1.42        2.19      8.39 o 
 -18   4   6       43.17       21.24      9.30 o 
 -16   4   6      601.00      633.16     29.73 o 
 -14   4   6      555.42      601.99     33.76 o 
 -12   4   6      664.73      659.32     40.57 o 
 -10   4   6     1660.90     1574.56     30.23 o 
  -8   4   6     4152.04     4207.58     43.64 o 
  -6   4   6      274.98      270.43     11.87 o 
  -4   4   6      531.95      511.81     17.21 o 
  -2   4   6     6083.29     5916.91     60.97 o 
   0   4   6      267.32      241.39     13.61 o 
   2   4   6      409.95      380.81     13.51 o 
   4   4   6      805.94      838.08     23.13 o 
   6   4   6      743.82      733.37     21.17 o 
   8   4   6       73.63       70.57     21.07 o 
  10   4   6      113.32       94.70     15.30 o 
  12   4   6      471.84      469.32     34.97 o 
  14   4   6      233.37      258.51     44.50 o 
  16   4   6       99.83      133.96     32.49 o 
  18   4   6      134.00      156.53     36.82 o 
  20   4   6        0.05        0.14     16.84 o 
  22   4   6       36.31       54.39     24.72 o 
  24   4   6      138.54      114.04     34.65 o 
  26   4   6        1.54       43.83     19.03 o 
 -25   5   6        8.28      -25.66     25.66 o 
 -23   5   6       33.67        1.62     13.53 o 
 -21   5   6       41.36       20.48     11.05 o 
 -19   5   6        3.24       -4.64     11.69 o 
 -17   5   6       63.09       43.74     12.53 o 
 -15   5   6      357.63      356.27     28.58 o 
 -13   5   6      106.17       83.26     10.29 o 
 -11   5   6       95.01      121.61     17.16 o 
  -9   5   6        1.75        0.01      4.40 o 
  -7   5   6        0.12        6.49      4.07 o 
  -5   5   6     1584.24     1559.90     33.38 o 
  -3   5   6      490.47      526.98     19.91 o 
  -1   5   6       44.53       62.53      7.20 o 
   1   5   6      487.73      539.25     20.35 o 
   3   5   6      326.41      307.52     14.43 o 
   5   5   6        7.07        4.37      2.81 o 
   7   5   6       71.52       63.79     11.28 o 
   9   5   6      408.72      404.60     52.11 o 
  11   5   6       41.51       26.55     12.08 o 
  13   5   6      165.26      173.01     36.93 o 
  15   5   6       64.55       80.68     28.07 o 
  17   5   6       13.82       -3.04      9.80 o 
  19   5   6        7.83       34.19     21.06 o 
  21   5   6       49.46       48.62     24.80 o 
  23   5   6        0.19        6.70     16.51 o 
 -18   6   6       61.02       49.02     15.80 o 
 -16   6   6        3.00        5.21      6.58 o 
 -14   6   6       43.77       30.34      9.46 o 
 -12   6   6        5.19       18.23      7.80 o 
 -10   6   6      100.01      115.85     15.66 o 
  -8   6   6        8.94       -3.57      5.34 o 
  -6   6   6       70.27       74.17     10.11 o 
  -4   6   6      214.03      228.78     16.50 o 
  -2   6   6       26.09       37.74      5.85 o 
   0   6   6      134.80      111.00     12.92 o 
   2   6   6        4.54        2.48      6.07 o 
   4   6   6        8.61       17.05     12.70 o 
   6   6   6       63.06       74.03     21.70 o 
   8   6   6       22.85       12.61     10.62 o 
  10   6   6       63.84       73.09     23.10 o 
  12   6   6       85.80       66.47     23.73 o 
  14   6   6        0.01       10.86     14.61 o 
  16   6   6       32.94       10.38     13.82 o 
  18   6   6        6.07      -17.62     17.62 o 
  -9   7   6      127.48      137.29     35.79 o 
  -7   7   6        7.99       23.38     17.38 o 
  -5   7   6       67.45      146.96     35.85 o 
  -3   7   6        9.72        3.44     13.16 o 
  -1   7   6        3.23      -17.33     17.33 o 
   1   7   6        1.45      -14.27     14.27 o 
   3   7   6        3.36      -14.77     14.77 o 
   5   7   6        3.63       11.50      8.30 o 
   7   7   6       48.91       22.83     15.71 o 
 -33   1   7        0.45        8.97      9.39 o 
 -31   1   7        0.59      -10.13     14.46 o 
 -29   1   7        0.71       -3.20      7.45 o 
 -27   1   7       64.96       48.81     10.99 o 
 -25   1   7       33.30       16.09     10.19 o 
 -23   1   7      762.73      775.22     36.96 o 
 -21   1   7       53.88       37.26     12.49 o 
 -19   1   7     1142.92     1132.90     52.96 o 
 -17   1   7      138.03      150.70     12.62 o 
 -15   1   7      817.48      739.89     23.87 o 
 -13   1   7     7256.92     6894.67     73.07 o 
 -11   1   7      553.66      543.10     13.45 o 
  -9   1   7     6971.17     7422.66     64.22 o 
  -7   1   7    26014.75    26377.21    144.35 o 
  -5   1   7    10115.13     9877.03     90.88 o 
  -3   1   7    13895.21    13754.81    191.83 o 
  -1   1   7      755.62      779.13     23.08 o 
   1   1   7     3439.93     3328.02     59.02 o 
   3   1   7     4660.54     4333.88     83.64 o 
   5   1   7     1664.20     1606.78     35.61 o 
   7   1   7    15766.68    15931.91    205.33 o 
   9   1   7        3.33        1.83      3.71 o 
  11   1   7     2149.92     2039.47     47.75 o 
  13   1   7      327.17      368.43     21.55 o 
  15   1   7      638.67      641.91     37.51 o 
  17   1   7      484.83      406.19     25.23 o 
  19   1   7       55.31       43.02      7.98 o 
  21   1   7       63.35       57.44     19.50 o 
  23   1   7      142.34      127.90     26.69 o 
  25   1   7       42.29       15.54     12.46 o 
  27   1   7        0.02        5.72     13.51 o 
  29   1   7        1.90       -1.79      9.75 o 
  31   1   7       63.34       73.38     18.26 o 
 -32   2   7        0.48      -17.62     17.62 o 
 -30   2   7        2.20       -1.81      8.47 o 
 -28   2   7      174.21      213.34     23.41 o 
 -26   2   7      120.93      131.89     17.93 o 
 -24   2   7     1033.06     1008.54     46.21 o 
 -22   2   7      159.74      158.85     22.04 o 
 -20   2   7       71.10       42.75     10.11 o 
 -18   2   7       71.28       61.13      7.85 o 
 -16   2   7      313.31      226.40     16.50 o 
 -14   2   7      604.93      672.52     18.49 o 
 -12   2   7     2198.48     2473.54     35.71 o 
 -10   2   7      138.69      208.62     10.38 o 
  -8   2   7      140.67      119.38      7.35 o 
  -6   2   7     1962.93     1872.88     30.38 o 
  -4   2   7      864.15      734.78     20.56 o 
  -2   2   7       11.24       11.24      2.61 o 
   0   2   7     3203.40     3229.40     40.84 o 
   2   2   7     2500.37     2636.32     39.11 o 
   4   2   7     8091.45     8062.98     71.07 o 
   6   2   7     5577.82     5887.36     61.97 o 
   8   2   7    23836.43    23724.05    217.48 o 
  10   2   7     3194.06     3202.22     54.89 o 
  12   2   7        4.17        9.04      3.53 o 
  14   2   7        0.15        0.14      4.14 o 
  16   2   7      528.92      526.53     26.52 o 
  18   2   7        5.57        1.19      5.82 o 
  20   2   7       40.71       53.27     26.11 o 
  22   2   7      380.23      414.39     34.92 o 
  24   2   7       45.80       33.26     11.02 o 
  26   2   7       30.89       19.66      9.12 o 
  28   2   7       50.58       41.88     13.88 o 
  30   2   7        2.17       22.58     17.87 o 
 -29   3   7        7.30       13.18     14.86 o 
 -27   3   7       83.99      108.52     23.91 o 
 -25   3   7        5.75        0.88      8.90 o 
 -23   3   7        0.25       -6.96      7.34 o 
 -21   3   7       21.77       16.04      5.72 o 
 -19   3   7      978.18      946.31     35.05 o 
 -17   3   7       35.28       39.98      8.45 o 
 -15   3   7      124.14      116.18      9.96 o 
 -13   3   7      874.25      762.88     24.24 o 
 -11   3   7       95.88       83.67      8.48 o 
  -9   3   7      451.93      430.29     16.70 o 
  -7   3   7        4.51        1.80      1.34 o 
  -5   3   7       11.58       16.37      3.06 o 
  -3   3   7      191.58      174.47      7.76 o 
  -1   3   7       70.05       70.34      7.05 o 
   1   3   7       26.01       37.70      4.03 o 
   3   3   7        0.11        1.38      1.79 o 
   5   3   7      104.34      143.13      9.19 o 
   7   3   7      591.93      613.47     19.52 o 
   9   3   7       70.20       83.84      6.61 o 
  11   3   7      687.93      689.39     21.09 o 
  13   3   7     1862.44     1935.17     40.69 o 
  15   3   7     1981.37     2126.95     77.58 o 
  17   3   7       35.96       18.95      6.94 o 
  19   3   7      820.53      831.68     49.37 o 
  21   3   7        0.08       -3.53      6.25 o 
  23   3   7        1.11       -8.83     11.44 o 
  25   3   7       62.77       41.42     21.78 o 
  27   3   7        0.53       33.60     23.16 o 
 -28   4   7        1.02      -21.11     25.43 o 
 -26   4   7        0.75      -15.70     15.70 o 
 -24   4   7       33.63       28.31     13.46 o 
 -22   4   7        0.01      -10.10     10.27 o 
 -20   4   7       16.67       18.87     10.79 o 
 -18   4   7       29.88       66.36     16.71 o 
 -16   4   7      512.58      502.19     38.76 o 
 -14   4   7      144.20      123.62     21.35 o 
 -12   4   7      780.86      788.90     26.57 o 
 -10   4   7     1454.98     1495.94     31.78 o 
  -8   4   7       21.73       14.17      3.39 o 
  -6   4   7     1453.08     1471.10     28.63 o 
  -4   4   7      122.38      118.91      8.42 o 
  -2   4   7     1347.78     1463.55     40.33 o 
   0   4   7       29.76       28.01      5.28 o 
   2   4   7       16.42       11.17      3.42 o 
   4   4   7      350.97      351.68     14.54 o 
   6   4   7       44.05       37.78      5.48 o 
   8   4   7      401.54      400.31     17.30 o 
  10   4   7     1087.56     1054.67     49.71 o 
  12   4   7      170.21      150.72     20.44 o 
  14   4   7      672.44      752.19     73.02 o 
  16   4   7       12.91        2.40     12.78 o 
  18   4   7        5.53      -15.41     15.41 o 
  20   4   7        9.51       -0.62     11.79 o 
  22   4   7      195.55      245.40     49.78 o 
  24   4   7        0.13      -19.62     19.62 o 
  26   4   7        2.99        8.47     12.87 o 
 -23   5   7      133.60      191.02     29.98 o 
 -21   5   7        3.90       -4.11     10.86 o 
 -19   5   7        1.09        1.19     11.03 o 
 -17   5   7        3.47        6.91     13.38 o 
 -15   5   7       47.42       35.36      7.68 o 
 -13   5   7        0.72       -1.39      4.46 o 
 -11   5   7      702.21      735.64     29.07 o 
  -9   5   7      138.43      161.68     13.35 o 
  -7   5   7      406.55      476.23     18.20 o 
  -5   5   7        3.53        6.83      4.13 o 
  -3   5   7       86.12       84.44      8.74 o 
  -1   5   7      100.90       75.45     14.14 o 
   1   5   7      169.79      166.28     11.78 o 
   3   5   7      772.83      808.88     19.45 o 
   5   5   7      235.70      209.78      9.92 o 
   7   5   7      283.02      335.37     45.36 o 
   9   5   7      162.35      172.12     35.06 o 
  11   5   7        3.82        0.96      9.10 o 
  13   5   7       44.57       48.92     21.64 o 
  15   5   7       63.56       80.35     26.79 o 
  17   5   7        0.17       -4.27     14.84 o 
  19   5   7        6.84      -13.67     14.13 o 
  21   5   7      229.55      225.04     48.65 o 
 -18   6   7       19.69       30.25     13.19 o 
 -16   6   7       47.38       54.92     14.83 o 
 -14   6   7       66.52       95.77     16.23 o 
 -12   6   7      238.01      267.85     24.48 o 
 -10   6   7       31.96       15.56     20.26 o 
  -8   6   7       14.53       17.69      5.52 o 
  -6   6   7        0.04       -0.34      4.57 o 
  -4   6   7        0.21        3.06      4.27 o 
  -2   6   7       19.69        7.44      3.51 o 
   0   6   7      323.82      301.34     22.29 o 
   2   6   7        5.58       -3.25      6.21 o 
   4   6   7       57.09       58.47     19.24 o 
   6   6   7        0.54       -6.12      8.92 o 
   8   6   7      233.29      222.07     39.46 o 
  10   6   7       30.90       10.03      9.76 o 
  12   6   7      110.34      135.24     34.10 o 
  14   6   7      111.37      132.21     37.00 o 
  16   6   7        5.31       23.03     20.84 o 
  -9   7   7       94.05       95.40     29.22 o 
  -7   7   7        9.99        0.84      9.44 o 
  -5   7   7        0.07        9.45      9.68 o 
  -3   7   7        3.57      -14.26     14.26 o 
  -1   7   7        7.32       18.37     18.94 o 
   1   7   7        0.23       -9.45     13.20 o 
   3   7   7       50.03       53.06     22.69 o 
   5   7   7        2.38        7.91      9.01 o 
   7   7   7       25.08      -12.56     13.24 o 
 -32   0   8        1.91       -0.07     11.32 o 
 -30   0   8        5.69        2.69     11.69 o 
 -28   0   8      158.40      146.81     34.41 o 
 -26   0   8      460.66      591.68     65.90 o 
 -24   0   8      985.65      980.25     80.60 o 
 -22   0   8     2116.44     2127.48    111.85 o 
 -20   0   8      445.35      462.32     31.76 o 
 -18   0   8     4438.21     4523.33     93.65 o 
 -16   0   8     1238.73     1376.49     41.18 o 
 -14   0   8     5993.94     6170.21     82.32 o 
 -12   0   8     1228.85     1085.22     37.68 o 
 -10   0   8       46.95       22.98      9.47 o 
  -8   0   8     2800.78     2891.31    126.50 o 
  -6   0   8        0.03        0.78      1.96 o 
  -4   0   8     2409.05     2517.06     75.30 o 
  -2   0   8     2713.96     2602.07     75.92 o 
   0   0   8    10806.93    10294.20    153.17 o 
   2   0   8     2981.39     2892.08     82.57 o 
   4   0   8      434.46      345.55     29.61 o 
   6   0   8     1065.95     1296.26     61.22 o 
   8   0   8     7926.90     9282.79    172.33 o 
  10   0   8    17888.00    19377.75    264.28 o 
  12   0   8        3.55        5.51     10.18 o 
  14   0   8      472.46      530.15     46.55 o 
  16   0   8     3339.19     3423.68     92.08 o 
  18   0   8     1391.70     1456.11     90.09 o 
  20   0   8       23.41       -1.50     11.02 o 
  22   0   8       45.17       66.95     22.68 o 
  24   0   8      524.88      616.19     66.35 o 
  26   0   8      522.63      517.81     64.89 o 
  28   0   8      372.66      312.75     52.39 o 
  30   0   8      323.91      333.61     56.82 o 
 -33   1   8       12.44       18.23      8.09 o 
 -31   1   8      118.75      124.15     23.24 o 
 -29   1   8      234.12      239.84     26.02 o 
 -27   1   8       11.47       11.37      7.32 o 
 -25   1   8      266.72      238.11     42.31 o 
 -23   1   8     2410.89     2359.04     86.86 o 
 -21   1   8     2268.47     2163.40     58.46 o 
 -19   1   8       64.46       35.20      7.30 o 
 -17   1   8      423.72      410.77     17.41 o 
 -15   1   8     3148.61     2926.16     42.55 o 
 -13   1   8      251.78      270.78     11.11 o 
 -11   1   8     3600.47     3786.79     38.16 o 
  -9   1   8     1983.30     1728.92     30.37 o 
  -7   1   8      448.56      391.58     13.89 o 
  -5   1   8     4757.45     4699.58     53.14 o 
  -3   1   8     3846.91     3658.09     65.04 o 
  -1   1   8     4852.16     4804.70     74.29 o 
   1   1   8     6174.24     6080.29     84.68 o 
   3   1   8     1360.94     1351.90     33.26 o 
   5   1   8      742.74      722.87     25.25 o 
   7   1   8    15969.34    16494.65    146.02 o 
   9   1   8     8189.77     8063.89     93.07 o 
  11   1   8      983.10     1019.77     35.12 o 
  13   1   8      518.00      577.69     48.06 o 
  15   1   8      949.82      937.33     46.63 o 
  17   1   8      898.43      906.76     38.61 o 
  19   1   8        0.41        8.86      6.74 o 
  21   1   8        0.47        1.32      5.24 o 
  23   1   8      450.27      412.21     37.71 o 
  25   1   8      186.65      172.98     25.50 o 
  27   1   8       48.71       34.31     11.55 o 
  29   1   8      111.36      102.66     21.33 o 
  31   1   8       29.88       46.11     15.64 o 
 -32   2   8      214.41      248.40     52.79 o 
 -30   2   8       17.99       17.26     10.92 o 
 -28   2   8        1.00        8.69      5.49 o 
 -26   2   8      183.01      204.38     22.13 o 
 -24   2   8        0.03       31.81     22.36 o 
 -22   2   8      442.08      422.36     32.84 o 
 -20   2   8      114.09      114.35     13.65 o 
 -18   2   8     1789.74     1690.77     42.17 o 
 -16   2   8      213.42      224.67     16.84 o 
 -14   2   8     1680.97     1878.45     35.94 o 
 -12   2   8      852.79      786.23     20.72 o 
 -10   2   8     4228.62     4452.94     61.09 o 
  -8   2   8     4883.01     4823.10     53.29 o 
  -6   2   8      339.67      328.77     13.79 o 
  -4   2   8      605.46      667.66     21.15 o 
  -2   2   8      564.31      525.26     15.80 o 
   0   2   8     1047.29      884.31     22.18 o 
   2   2   8      232.73      271.94     13.53 o 
   4   2   8     1447.58     1610.58     33.31 o 
   6   2   8     3524.26     3505.45     50.51 o 
   8   2   8     5610.24     5686.29     73.58 o 
  10   2   8     1112.75     1174.22     34.99 o 
  12   2   8       92.93       86.70     15.77 o 
  14   2   8     1434.11     1396.05     42.27 o 
  16   2   8      137.44      130.53     19.92 o 
  18   2   8      180.21      178.97     21.57 o 
  20   2   8       47.95       46.31     15.95 o 
  22   2   8       11.82       15.36     18.18 o 
  24   2   8       61.00       53.95     13.41 o 
  26   2   8       52.91       40.14     12.82 o 
  28   2   8      166.21      241.60     53.13 o 
  30   2   8       16.41       10.98     13.81 o 
 -29   3   8        2.62       11.72     10.94 o 
 -27   3   8        0.27       -4.52     20.09 o 
 -25   3   8       14.22        1.93      6.98 o 
 -23   3   8      101.51       83.16     12.94 o 
 -21   3   8      349.80      249.24     41.80 o 
 -19   3   8     1200.21     1100.42     38.81 o 
 -17   3   8      130.38      142.72     16.52 o 
 -15   3   8     1095.21     1145.12     32.42 o 
 -13   3   8       20.61        7.46      5.83 o 
 -11   3   8      229.05      218.45      9.04 o 
  -9   3   8     1442.84     1529.94     21.32 o 
  -7   3   8     3200.04     3286.47     47.45 o 
  -5   3   8     4606.08     4390.52     47.19 o 
  -3   3   8       12.56       16.96      3.24 o 
  -1   3   8     2558.65     2481.34     50.12 o 
   1   3   8       12.61        5.93      3.04 o 
   3   3   8     1299.94     1167.66     31.62 o 
   5   3   8        0.87        0.03      1.88 o 
   7   3   8      210.24      195.26     11.51 o 
   9   3   8        1.17        2.55      2.13 o 
  11   3   8     1404.98     1425.50     32.66 o 
  13   3   8        8.71        5.90      7.26 o 
  15   3   8      354.77      390.30     20.14 o 
  17   3   8       99.07      103.05     14.97 o 
  19   3   8      637.41      684.76     38.81 o 
  21   3   8      211.26      199.74     28.41 o 
  23   3   8        0.89       -4.84      9.78 o 
  25   3   8        2.04       21.66     17.88 o 
  27   3   8       67.52      114.84     38.41 o 
 -28   4   8        7.10        5.04     17.16 o 
 -26   4   8        1.37        1.72     32.22 o 
 -24   4   8        0.21      -12.65     12.65 o 
 -22   4   8       25.84       15.19     13.38 o 
 -20   4   8      759.79      809.08     55.74 o 
 -18   4   8      667.51      647.53     65.50 o 
 -16   4   8        4.24        1.26     10.58 o 
 -14   4   8      835.78      759.50     28.42 o 
 -12   4   8        0.14        4.63      2.19 o 
 -10   4   8      127.83      150.28     13.63 o 
  -8   4   8     1084.50     1052.99     23.72 o 
  -6   4   8      629.23      607.11     18.83 o 
  -4   4   8       37.13       29.97      5.50 o 
  -2   4   8      153.45      178.45     14.90 o 
   0   4   8     1402.42     1385.38     24.28 o 
   2   4   8      173.18      171.10     10.69 o 
   4   4   8       69.07       71.33      6.88 o 
   6   4   8      833.79      835.40     25.37 o 
   8   4   8      606.97      554.05     25.28 o 
  10   4   8        3.47        7.69      4.48 o 
  12   4   8     1491.17     1398.10     97.12 o 
  14   4   8        0.54       -8.06     14.75 o 
  16   4   8      171.40      167.28     37.18 o 
  18   4   8       18.84        1.42     12.94 o 
  20   4   8        1.10       12.87      8.84 o 
  22   4   8        0.88       21.38     15.46 o 
  24   4   8        5.45       -4.56     15.12 o 
 -23   5   8        4.68       16.03     16.24 o 
 -21   5   8       28.81       22.73     17.91 o 
 -19   5   8        5.85       -4.08      8.17 o 
 -17   5   8        6.73       16.99     10.47 o 
 -15   5   8       10.63       18.07      8.91 o 
 -13   5   8       40.12       23.33      5.12 o 
 -11   5   8        0.26       -4.23      4.23 o 
  -9   5   8       32.50       38.57      7.08 o 
  -7   5   8       87.63       74.02      8.07 o 
  -5   5   8        0.39        3.28      3.12 o 
  -3   5   8        0.33        1.70      3.47 o 
  -1   5   8       90.02       71.07      8.75 o 
   1   5   8       92.53       88.41      9.52 o 
   3   5   8       38.65       40.46      5.25 o 
   5   5   8        0.03       -9.95     11.03 o 
   7   5   8        1.53        1.71      1.79 o 
   9   5   8       81.65       86.04     24.67 o 
  11   5   8      179.26      223.70     41.63 o 
  13   5   8       54.00       46.71     23.55 o 
  15   5   8       20.98        4.90     10.92 o 
  17   5   8        7.46       -1.46     10.35 o 
  19   5   8       51.45       60.21     26.56 o 
  21   5   8        0.02        8.47     17.92 o 
 -18   6   8       26.80        6.85     13.84 o 
 -16   6   8       13.08        5.12      6.43 o 
 -14   6   8        3.01       -4.03     12.52 o 
 -12   6   8        4.36        6.98      6.08 o 
 -10   6   8        2.47       -6.34      6.64 o 
  -8   6   8      368.74      405.52     28.61 o 
  -6   6   8       32.80       22.36      6.59 o 
  -4   6   8      192.62      192.92     18.42 o 
  -2   6   8        0.01       -3.10      3.82 o 
   0   6   8       26.87       21.36      7.07 o 
   2   6   8       32.48       45.10     11.44 o 
   4   6   8        1.68       -1.14      7.50 o 
   6   6   8       31.42       56.44     20.44 o 
   8   6   8        0.38      -10.55     11.85 o 
  10   6   8       34.29       55.69     23.15 o 
  12   6   8       35.30       23.08     15.32 o 
  14   6   8       35.14       31.20     21.65 o 
  16   6   8       56.93       41.55     22.54 o 
  -7   7   8       10.84       17.64     18.71 o 
  -5   7   8       10.68       14.47     12.67 o 
  -3   7   8       28.14       54.02     19.79 o 
  -1   7   8       22.23       35.16     20.44 o 
   1   7   8       37.64       42.52     21.86 o 
   3   7   8       90.20      103.52     31.98 o 
   5   7   8       92.57       80.72     30.15 o 
 -33   1   9        0.47       14.62      8.05 o 
 -31   1   9       28.54       24.14     13.02 o 
 -29   1   9      255.37      336.09     41.05 o 
 -27   1   9      614.10      558.61     66.95 o 
 -25   1   9      348.64      401.31     60.42 o 
 -23   1   9      670.16      666.71     33.85 o 
 -21   1   9      256.07      251.08     19.84 o 
 -19   1   9      516.30      502.30     22.54 o 
 -17   1   9        9.07        5.09      2.54 o 
 -15   1   9      241.93      219.50     11.04 o 
 -13   1   9      110.97       81.17      7.27 o 
 -11   1   9     1264.55     1229.46     27.68 o 
  -9   1   9     3619.24     4073.36     54.26 o 
  -7   1   9     5226.43     5569.22     54.92 o 
  -5   1   9     6163.97     6528.41     78.01 o 
  -3   1   9       10.69       17.35      7.74 o 
  -1   1   9     7057.89     7366.78     97.58 o 
   1   1   9       78.52       55.33      9.45 o 
   3   1   9      840.32      768.09     26.34 o 
   5   1   9     1231.87     1280.02     35.42 o 
   7   1   9    17296.18    17309.44    135.09 o 
   9   1   9     3642.94     3509.94     64.25 o 
  11   1   9       27.86       33.75     11.73 o 
  13   1   9     3008.54     3116.93     82.54 o 
  15   1   9       77.09      109.57     12.65 o 
  17   1   9        1.58        2.46      7.10 o 
  19   1   9      453.10      495.45     38.40 o 
  21   1   9        3.16       -2.78      7.10 o 
  23   1   9      219.64      199.73     26.64 o 
  25   1   9       26.59        8.42      9.01 o 
  27   1   9       34.18       26.06      9.85 o 
  29   1   9       82.84       93.43     20.70 o 
 -32   2   9       20.41       91.16     34.56 o 
 -30   2   9       24.88       12.60     10.14 o 
 -28   2   9       47.00       38.35     10.04 o 
 -26   2   9       49.02       59.15     22.25 o 
 -24   2   9        0.58       -6.09     11.17 o 
 -22   2   9      294.52      311.02     18.49 o 
 -20   2   9     2652.57     2594.26     50.03 o 
 -18   2   9      492.51      475.10     18.24 o 
 -16   2   9      696.67      636.48     20.99 o 
 -14   2   9      356.75      348.14     12.20 o 
 -12   2   9       37.60       55.92      5.73 o 
 -10   2   9     4377.44     4232.75     56.96 o 
  -8   2   9     1156.23     1369.17     41.16 o 
  -6   2   9     9668.61     9655.52     79.40 o 
  -4   2   9     1492.40     1584.69     34.49 o 
  -2   2   9      279.94      196.93     12.20 o 
   0   2   9     1593.51     1730.73     41.61 o 
   2   2   9        0.43       -2.66      2.67 o 
   4   2   9     1354.48     1359.45     32.21 o 
   6   2   9      807.40      813.53     25.66 o 
   8   2   9    13546.66    13594.08    164.03 o 
  10   2   9      508.79      495.34     21.62 o 
  12   2   9     2987.10     3040.54     98.68 o 
  14   2   9     1854.44     1885.67     64.15 o 
  16   2   9     2533.81     2468.85     77.79 o 
  18   2   9      229.55      237.55     19.66 o 
  20   2   9        0.38       -2.92      4.29 o 
  22   2   9      177.15      186.51     36.77 o 
  24   2   9       88.67       66.30     16.73 o 
  26   2   9       17.15       28.61     10.28 o 
  28   2   9       13.20       54.92     25.37 o 
 -29   3   9        0.06       -1.43     11.52 o 
 -27   3   9       13.07       -2.05     19.94 o 
 -25   3   9      212.66      192.38     20.50 o 
 -23   3   9        4.57      -13.67     17.70 o 
 -21   3   9       62.39       62.49     21.51 o 
 -19   3   9      260.69      241.20     28.08 o 
 -17   3   9       61.03       30.84      8.84 o 
 -15   3   9      349.62      366.67     18.49 o 
 -13   3   9      204.51      191.50     12.66 o 
 -11   3   9     1228.42     1241.97     36.25 o 
  -9   3   9      541.78      560.39     17.41 o 
  -7   3   9      610.31      658.35     19.42 o 
  -5   3   9     1135.21     1058.05     24.51 o 
  -3   3   9      171.96      190.46     18.28 o 
  -1   3   9     2083.06     2191.03     39.34 o 
   1   3   9     1589.51     1561.04     34.59 o 
   3   3   9        3.73       10.95      4.26 o 
   5   3   9      303.68      297.49     16.07 o 
   7   3   9     1615.95     1651.24     39.06 o 
   9   3   9       82.69      116.44      8.86 o 
  11   3   9       81.98       73.94      8.22 o 
  13   3   9       14.18       21.10      5.70 o 
  15   3   9       65.59       92.54     10.70 o 
  17   3   9       19.58       18.54      7.00 o 
  19   3   9      211.34      165.99     20.08 o 
  21   3   9        0.88       -6.62     10.19 o 
  23   3   9        4.87       21.69     18.63 o 
  25   3   9       12.97       58.27     25.51 o 
  27   3   9       79.59      110.09     34.17 o 
 -28   4   9       53.23       29.67     14.11 o 
 -26   4   9       10.01       17.98     22.21 o 
 -24   4   9       40.94       81.92     19.77 o 
 -22   4   9      195.17      194.75     29.32 o 
 -20   4   9       24.55       55.95     23.02 o 
 -18   4   9       32.09       32.97     15.37 o 
 -16   4   9        6.73        7.86      7.30 o 
 -14   4   9      570.63      560.16     18.62 o 
 -12   4   9      268.15      268.82     13.97 o 
 -10   4   9      652.20      652.06     20.24 o 
  -8   4   9      178.44      178.40     12.49 o 
  -6   4   9       17.17       22.71      5.25 o 
  -4   4   9      398.37      382.17     17.44 o 
  -2   4   9     1495.05     1598.17     45.93 o 
   0   4   9      559.31      537.18     18.15 o 
   2   4   9      762.42      730.82     24.74 o 
   4   4   9     1599.88     1639.53     36.96 o 
   6   4   9     1464.29     1431.77     34.66 o 
   8   4   9      210.14      205.41     14.92 o 
  10   4   9      372.16      296.07     17.89 o 
  12   4   9        9.01       15.04      5.35 o 
  14   4   9        7.92       10.59     10.27 o 
  16   4   9       72.34       71.91     24.77 o 
  18   4   9       41.18       38.23     19.12 o 
  20   4   9        0.59      -13.76     13.76 o 
  22   4   9       23.76       38.05     22.96 o 
  24   4   9        3.01       13.61     16.92 o 
 -23   5   9       57.00       86.85     20.79 o 
 -21   5   9        2.00        0.61      9.10 o 
 -19   5   9      200.76      178.64     27.16 o 
 -17   5   9       76.32       74.10     15.79 o 
 -15   5   9       29.68       44.41     10.21 o 
 -13   5   9        1.21       -0.07      6.69 o 
 -11   5   9      127.97      120.57     12.28 o 
  -9   5   9       20.86       10.43      4.44 o 
  -7   5   9      434.38      412.14     28.97 o 
  -5   5   9     1846.96     1863.76     43.58 o 
  -3   5   9     1224.67     1212.57     32.88 o 
  -1   5   9      181.08      174.50     13.37 o 
   1   5   9        0.67       -4.40      5.40 o 
   3   5   9      242.58      244.54     17.81 o 
   5   5   9      285.62      296.00     41.64 o 
   7   5   9       69.52       96.04     26.43 o 
   9   5   9       56.85       56.99     21.44 o 
  11   5   9      114.89       97.02     26.96 o 
  13   5   9      108.45      142.92     34.42 o 
  15   5   9       38.38       42.53     23.11 o 
  17   5   9       41.30       39.77     19.81 o 
  19   5   9       27.77      -13.67     15.24 o 
  21   5   9        0.02       23.79     22.02 o 
 -18   6   9       32.16       13.83     27.12 o 
 -16   6   9        7.69        5.41      6.41 o 
 -14   6   9       42.29       19.34      6.62 o 
 -12   6   9       17.61       25.96      8.75 o 
 -10   6   9      329.98      417.25     30.21 o 
  -8   6   9       23.65        0.27      7.42 o 
  -6   6   9       93.65       87.51     13.10 o 
  -4   6   9       38.51       32.41      7.68 o 
  -2   6   9        6.81        8.86      8.08 o 
   0   6   9        0.17       10.62      5.39 o 
   2   6   9       46.97       42.90     11.68 o 
   4   6   9      291.80      272.75     40.82 o 
   6   6   9        0.01        9.32     11.67 o 
   8   6   9        0.92      -11.55     14.95 o 
  10   6   9        4.56      -10.41     12.82 o 
  12   6   9       14.17       69.05     26.95 o 
  14   6   9        4.97      -10.50     13.63 o 
  16   6   9        0.60       -2.45     10.71 o 
  -7   7   9       37.64       33.20     18.43 o 
  -5   7   9       45.35       48.90     23.15 o 
  -3   7   9        1.26        5.05     10.67 o 
  -1   7   9        6.45       33.44     20.90 o 
   1   7   9        0.09       -2.46     10.50 o 
   3   7   9       14.65      -12.45     13.73 o 
 -32   0  10      136.25      266.99     50.75 o 
 -30   0  10      478.94      522.47     68.37 o 
 -28   0  10      377.97      355.94     53.50 o 
 -26   0  10      199.28      232.56     42.25 o 
 -24   0  10       89.77      111.79     30.06 o 
 -22   0  10     1120.26     1090.28     52.37 o 
 -20   0  10      201.46      242.72     23.33 o 
 -18   0  10      542.49      434.88     29.07 o 
 -16   0  10      214.32      216.50     16.68 o 
 -14   0  10      913.82     1006.16     34.04 o 
 -12   0  10      274.93      337.63     29.85 o 
 -10   0  10     4665.48     4936.51     65.39 o 
  -8   0  10     2245.11     2664.07     54.38 o 
  -6   0  10    24012.85    24868.42    306.34 o 
  -4   0  10     3538.16     3374.83     96.37 o 
  -2   0  10     2066.16     2272.78     79.19 o 
   0   0  10     9099.60     8878.18    156.98 o 
   2   0  10     1146.85     1038.65     55.15 o 
   4   0  10       31.35       28.63      8.83 o 
   6   0  10     3273.01     2932.58     99.85 o 
   8   0  10     1300.95     1171.21     65.56 o 
  10   0  10     1265.90     1316.37     52.20 o 
  12   0  10     1210.37     1302.28     58.15 o 
  14   0  10      476.11      561.65     37.44 o 
  16   0  10      174.03      176.23     31.61 o 
  18   0  10      111.05      104.88     25.49 o 
  20   0  10     1455.60     1291.06     91.22 o 
  22   0  10      132.31       88.39     24.77 o 
  24   0  10      640.47      784.27     77.90 o 
  26   0  10      205.16      226.80     43.58 o 
  28   0  10       76.38       77.26     27.91 o 
  30   0  10      118.00       87.35     30.08 o 
 -33   1  10       12.93       34.62     13.99 o 
 -31   1  10       69.82       75.72     14.42 o 
 -29   1  10       65.51       41.10     21.49 o 
 -27   1  10      397.05      381.02     38.54 o 
 -25   1  10       34.38       33.78     18.70 o 
 -23   1  10     1457.29     1383.96     48.64 o 
 -21   1  10      274.24      289.04     21.02 o 
 -19   1  10      103.93       83.02      9.20 o 
 -17   1  10       78.03       71.12      6.49 o 
 -15   1  10     8522.62     8376.37     92.86 o 
 -13   1  10     4723.48     4770.44     76.50 o 
 -11   1  10      115.48      135.20     10.44 o 
  -9   1  10       10.15       22.94      5.96 o 
  -7   1  10     2555.73     2653.38     29.40 o 
  -5   1  10     6393.98     6707.66     82.94 o 
  -3   1  10      103.06      153.83     12.19 o 
  -1   1  10     7226.50     7578.99    104.13 o 
   1   1  10     5735.23     5575.07     73.63 o 
   3   1  10       98.31      134.99     11.82 o 
   5   1  10       15.72       37.42     10.05 o 
   7   1  10      346.63      382.98     21.22 o 
   9   1  10     1071.97     1192.81     53.55 o 
  11   1  10     1081.33     1198.58     65.40 o 
  13   1  10       58.97       50.76      9.11 o 
  15   1  10      128.13      129.51     14.73 o 
  17   1  10       17.53       12.76      7.28 o 
  19   1  10        3.42       -0.25      7.20 o 
  21   1  10      209.04      215.52     27.02 o 
  23   1  10       15.41       26.96     11.81 o 
  25   1  10       90.83       89.82     19.35 o 
  27   1  10      287.19      304.05     54.01 o 
  29   1  10        5.76       -9.03      9.94 o 
 -32   2  10       11.96        5.73     16.44 o 
 -30   2  10       42.67       65.42     13.78 o 
 -28   2  10       42.90       34.36      9.89 o 
 -26   2  10       42.62       45.94     20.92 o 
 -24   2  10      128.18      155.23     34.36 o 
 -22   2  10       18.06       20.14      5.85 o 
 -20   2  10      353.12      314.24     17.35 o 
 -18   2  10      882.29      952.84     26.76 o 
 -16   2  10      523.68      583.56     18.15 o 
 -14   2  10      400.27      455.18     14.68 o 
 -12   2  10       28.98       39.38      5.29 o 
 -10   2  10     2178.90     2333.96     43.79 o 
  -8   2  10     2999.10     2957.63     46.73 o 
  -6   2  10      274.60      332.29     15.78 o 
  -4   2  10     5884.42     5952.33    116.49 o 
  -2   2  10     5998.71     6521.81     72.05 o 
   0   2  10      145.96      163.16     13.50 o 
   2   2  10      542.30      518.70     20.45 o 
   4   2  10     2404.23     2493.55     45.80 o 
   6   2  10      313.25      316.18     16.75 o 
   8   2  10       39.98       66.59     17.58 o 
  10   2  10      421.90      382.64     21.93 o 
  12   2  10      107.67      107.23     15.77 o 
  14   2  10       81.93       72.41     14.29 o 
  16   2  10      928.25      918.82     48.21 o 
  18   2  10       22.06       18.88      6.53 o 
  20   2  10       80.10       62.92     13.68 o 
  22   2  10       27.06       31.05     11.83 o 
  24   2  10        3.49       -1.12      6.17 o 
  26   2  10        4.21       -6.15     12.56 o 
  28   2  10       23.14      -10.46     10.46 o 
 -29   3  10       49.89       58.33     24.20 o 
 -27   3  10       96.86       91.57     23.04 o 
 -25   3  10      226.20      314.79     51.48 o 
 -23   3  10        5.85      -10.79     16.31 o 
 -21   3  10       47.42       32.49     14.53 o 
 -19   3  10      179.14      156.59     10.76 o 
 -17   3  10      270.25      278.27     11.81 o 
 -15   3  10     1741.15     1722.00     41.01 o 
 -13   3  10       17.16       16.38      4.83 o 
 -11   3  10      964.35      940.83     27.70 o 
  -9   3  10      286.34      259.95     12.59 o 
  -7   3  10      376.13      360.00     14.52 o 
  -5   3  10     3861.19     4171.37     48.68 o 
  -3   3  10     6342.43     6044.75    107.17 o 
  -1   3  10       40.76       49.90      7.32 o 
   1   3  10       10.74       10.64      2.80 o 
   3   3  10     2694.07     2419.60     49.46 o 
   5   3  10       96.35      109.76     10.26 o 
   7   3  10       43.83       45.46      6.52 o 
   9   3  10      893.02      852.68     24.77 o 
  11   3  10     3488.71     3630.54     62.67 o 
  13   3  10      638.28      611.11     32.57 o 
  15   3  10      911.90      857.27     33.34 o 
  17   3  10        0.13        1.27     14.39 o 
  19   3  10        0.01        1.74      7.56 o 
  21   3  10      112.42       93.37     15.98 o 
  23   3  10        4.19       19.60     17.03 o 
  25   3  10        1.87       12.96     16.17 o 
  27   3  10        2.47      -20.52     20.52 o 
 -26   4  10       37.50       64.99     17.61 o 
 -24   4  10       33.55       61.05     30.04 o 
 -22   4  10       38.39       42.15     20.17 o 
 -20   4  10      153.29      109.11     27.16 o 
 -18   4  10      298.82      263.45     30.41 o 
 -16   4  10      175.72      184.01     23.89 o 
 -14   4  10        1.22       -3.27      4.13 o 
 -12   4  10      988.45      958.13     36.87 o 
 -10   4  10     1303.53     1326.45     34.86 o 
  -8   4  10      838.44      823.81     28.37 o 
  -6   4  10     2016.92     2026.94     40.82 o 
  -4   4  10     1769.43     1833.81     42.74 o 
  -2   4  10       70.86       72.19      5.06 o 
   0   4  10        4.14       -0.73      3.55 o 
   2   4  10      632.78      639.15     20.60 o 
   4   4  10     1277.87     1271.65     32.86 o 
   6   4  10        0.94        5.11      3.43 o 
   8   4  10       16.28       17.20      4.58 o 
  10   4  10      164.77      164.54     14.44 o 
  12   4  10      423.10      328.14     49.23 o 
  14   4  10      162.75      136.76     33.30 o 
  16   4  10       35.31       22.39     17.09 o 
  18   4  10       45.10       59.78     23.97 o 
  20   4  10       51.81       74.58     27.42 o 
  22   4  10       17.19       -3.96     15.70 o 
  24   4  10        4.68        1.59     14.28 o 
 -23   5  10        0.28       13.66     34.29 o 
 -21   5  10        7.59       15.46     11.90 o 
 -19   5  10       33.93       22.09     12.98 o 
 -17   5  10        1.56       -4.21      6.06 o 
 -15   5  10        5.83       -4.65      7.12 o 
 -13   5  10       58.61       64.59     25.47 o 
 -11   5  10       78.10       53.64     12.59 o 
  -9   5  10      372.72      373.20     22.39 o 
  -7   5  10      368.40      410.13     24.89 o 
  -5   5  10      232.15      271.33     17.59 o 
  -3   5  10      641.19      593.16     23.62 o 
  -1   5  10      143.03      131.15     11.74 o 
   1   5  10      166.18      159.52     19.96 o 
   3   5  10      212.97      189.90     31.51 o 
   5   5  10      433.64      365.89     46.91 o 
   7   5  10        1.27        0.05      8.86 o 
   9   5  10       61.53       47.07     19.75 o 
  11   5  10       28.66       56.52     21.67 o 
  13   5  10        6.00      -16.25     17.19 o 
  15   5  10       40.31       27.73     17.47 o 
  17   5  10       40.01       33.89     17.43 o 
  19   5  10       52.67      102.66     33.55 o 
  21   5  10        9.46      -22.11     22.11 o 
 -18   6  10        1.04       29.60     12.36 o 
 -16   6  10        3.96        7.76      7.31 o 
 -14   6  10       76.92       87.49     15.02 o 
 -12   6  10        6.70       14.57      8.37 o 
 -10   6  10        0.03        8.36      6.20 o 
  -8   6  10       78.40       71.05     12.84 o 
  -6   6  10       18.10        2.77      5.34 o 
  -4   6  10        4.82        9.45      8.32 o 
  -2   6  10        2.33       -3.53      4.96 o 
   0   6  10      455.19      539.23     39.32 o 
   2   6  10        6.90       11.12      7.75 o 
   4   6  10      113.46      132.14     28.92 o 
   6   6  10      259.10      259.75     42.51 o 
   8   6  10      133.21      136.69     32.32 o 
  10   6  10        0.39        1.55      8.67 o 
  12   6  10        5.35        4.40     10.92 o 
  14   6  10       18.02       -6.62     17.16 o 
  -5   7  10       14.02        0.07     11.17 o 
  -3   7  10        5.01        8.95     15.64 o 
  -1   7  10       25.44       15.77     15.28 o 
   1   7  10        0.13       22.96     17.16 o 
 -31   1  11        0.81       10.60     15.78 o 
 -29   1  11      422.37      455.52     63.63 o 
 -27   1  11       64.70       54.55     18.88 o 
 -25   1  11       54.60       36.45     12.47 o 
 -23   1  11      200.88      163.00     16.60 o 
 -21   1  11       48.96       44.69      8.10 o 
 -19   1  11     2084.28     2002.69     51.40 o 
 -17   1  11      465.22      471.42     19.00 o 
 -15   1  11     7087.51     7027.21     87.34 o 
 -13   1  11      968.70      960.30     35.57 o 
 -11   1  11      132.03      157.49     14.11 o 
  -9   1  11     3884.37     3626.74     55.22 o 
  -7   1  11    12479.71    12941.69     70.53 o 
  -5   1  11     2654.61     2681.75     65.39 o 
  -3   1  11     1935.04     2203.96     48.20 o 
  -1   1  11     7005.15     7470.13    107.98 o 
   1   1  11      235.91      239.37     19.93 o 
   3   1  11        4.81        1.32      3.49 o 
   5   1  11     1856.31     2005.84     48.33 o 
   7   1  11     2803.89     2817.25     72.77 o 
   9   1  11      307.60      295.72     24.84 o 
  11   1  11     1526.59     1522.88     47.58 o 
  13   1  11      252.18      281.50     21.34 o 
  15   1  11       70.25       58.51     12.79 o 
  17   1  11        7.05        3.85      6.65 o 
  19   1  11      176.67      224.84     28.84 o 
  21   1  11       38.77       77.63     17.23 o 
  23   1  11        3.57        3.95      9.15 o 
  25   1  11        2.14        5.27      6.73 o 
  27   1  11      111.26      128.38     24.13 o 
  29   1  11       27.02       18.96     17.71 o 
 -30   2  11       35.90       43.68     25.36 o 
 -28   2  11       25.62       16.06     12.98 o 
 -26   2  11       66.35       67.25     27.20 o 
 -24   2  11       52.00       32.67     17.26 o 
 -22   2  11       16.24        3.74      7.32 o 
 -20   2  11     2766.74     2717.97     49.95 o 
 -18   2  11     1962.28     1802.02     34.79 o 
 -16   2  11      469.73      467.97     14.70 o 
 -14   2  11     2169.17     2215.34     46.85 o 
 -12   2  11       40.31       34.72      9.12 o 
 -10   2  11     1662.71     1718.39     39.13 o 
  -8   2  11     8075.46     7703.96     66.65 o 
  -6   2  11      199.41      190.79     11.28 o 
  -4   2  11       58.26       58.57      5.37 o 
  -2   2  11     2072.09     1867.34     57.81 o 
   0   2  11        3.45        3.37      3.21 o 
   2   2  11       17.83        8.13      3.53 o 
   4   2  11     2505.48     2718.37     49.74 o 
   6   2  11      469.10      423.24     20.19 o 
   8   2  11      428.54      421.19     23.22 o 
  10   2  11      550.95      632.70     36.79 o 
  12   2  11     1433.70     1376.79     56.30 o 
  14   2  11      531.93      555.37     31.25 o 
  16   2  11      642.16      686.29     34.05 o 
  18   2  11       82.08       85.50     12.93 o 
  20   2  11        0.69        2.40      5.91 o 
  22   2  11      124.58      109.87     20.30 o 
  24   2  11      110.33      123.26     21.26 o 
  26   2  11       82.50      105.63     21.08 o 
  28   2  11       14.37      -17.49     17.49 o 
 -29   3  11        5.93       29.90     17.62 o 
 -27   3  11        4.29        3.10     14.43 o 
 -25   3  11       21.85       26.96     15.30 o 
 -23   3  11      755.12      791.41     77.58 o 
 -21   3  11       25.27       16.49     13.62 o 
 -19   3  11       64.54       64.55     10.36 o 
 -17   3  11       22.34       15.86      5.03 o 
 -15   3  11        0.73        3.16      4.16 o 
 -13   3  11      290.28      288.87     19.56 o 
 -11   3  11        0.94        0.38      3.66 o 
  -9   3  11       63.41       57.06      6.62 o 
  -7   3  11        5.95        9.24      3.12 o 
  -5   3  11      113.32      132.68      9.47 o 
  -3   3  11      134.00      187.40     16.50 o 
  -1   3  11       81.99      105.67     10.35 o 
   1   3  11       32.09       27.61      6.05 o 
   3   3  11       12.28       11.95      4.14 o 
   5   3  11       94.68       87.30     10.27 o 
   7   3  11      341.95      350.18     17.74 o 
   9   3  11      143.01      161.84     14.34 o 
  11   3  11     2206.53     2294.46     54.29 o 
  13   3  11      782.56      833.80     43.26 o 
  15   3  11     1657.79     1723.89     83.59 o 
  17   3  11        0.17       -6.24      6.24 o 
  19   3  11       38.06       27.82     11.67 o 
  21   3  11       35.09       49.17     12.07 o 
  23   3  11        7.37        8.46     15.44 o 
  25   3  11        0.77       -9.60     17.64 o 
 -26   4  11      129.06      146.67     28.08 o 
 -24   4  11        3.56       16.83     14.72 o 
 -22   4  11        0.11      -13.56     13.56 o 
 -20   4  11      460.56      517.08     61.74 o 
 -18   4  11      322.47      423.76     37.90 o 
 -16   4  11        1.32       -2.15      7.85 o 
 -14   4  11       19.42       31.24      7.21 o 
 -12   4  11       25.66       39.30      8.15 o 
 -10   4  11        2.00       -3.30      3.30 o 
  -8   4  11       84.57       84.31      9.66 o 
  -6   4  11     2691.06     2717.32     54.72 o 
  -4   4  11      405.30      421.91     13.27 o 
  -2   4  11     1484.00     1540.94     37.49 o 
   0   4  11      132.13      112.43      9.81 o 
   2   4  11      157.10      159.07     13.17 o 
   4   4  11       44.49       59.03      7.66 o 
   6   4  11      109.00      116.85     10.79 o 
   8   4  11      337.59      395.22     22.81 o 
  10   4  11       14.24       17.17     10.11 o 
  12   4  11       92.64      130.93     30.93 o 
  14   4  11       20.33        6.11     10.01 o 
  16   4  11       61.70       76.98     26.82 o 
  18   4  11       56.55       73.83     26.95 o 
  20   4  11       15.91        4.97     11.98 o 
  22   4  11        7.21       -1.91     12.25 o 
  24   4  11       40.98       18.29     18.07 o 
 -23   5  11        0.12       10.53     10.27 o 
 -21   5  11        9.13       -2.32     11.78 o 
 -19   5  11      112.84      111.83     30.25 o 
 -17   5  11        5.35       14.22     21.93 o 
 -15   5  11       65.48       59.86     20.56 o 
 -13   5  11        1.64       -1.01     10.93 o 
 -11   5  11      177.81      186.92     25.21 o 
  -9   5  11      458.67      426.49     25.35 o 
  -7   5  11      489.16      518.03     28.98 o 
  -5   5  11      594.38      689.25     33.98 o 
  -3   5  11       14.40        6.94      7.09 o 
  -1   5  11       39.18       31.91      8.08 o 
   1   5  11       64.74       71.83     14.35 o 
   3   5  11        6.97        9.97      6.09 o 
   5   5  11        3.19       -6.55      9.48 o 
   7   5  11        9.62       19.79     12.92 o 
   9   5  11     1082.06     1060.69     88.13 o 
  11   5  11       47.99       57.51     23.46 o 
  13   5  11       92.70       56.19     21.12 o 
  15   5  11        4.89       -5.05     13.11 o 
  17   5  11       17.87        9.08     13.56 o 
  19   5  11       88.45      125.25     37.38 o 
 -16   6  11       15.27       27.47      9.39 o 
 -14   6  11        3.80       -7.47      9.82 o 
 -12   6  11       12.57       11.04      8.86 o 
 -10   6  11      146.66      202.65     22.13 o 
  -8   6  11       98.96      127.21     22.42 o 
  -6   6  11       85.14       71.80     15.46 o 
  -4   6  11        6.16        0.44      5.68 o 
  -2   6  11        2.70        1.18      5.92 o 
   0   6  11        0.28       -2.37      4.93 o 
   2   6  11        0.50       -6.06      9.42 o 
   4   6  11        4.78       34.31     15.68 o 
   6   6  11        0.28        2.14      7.03 o 
   8   6  11       34.18       52.42     21.10 o 
  10   6  11       19.78       35.01     15.44 o 
  12   6  11        0.16       15.48     16.40 o 
  14   6  11       60.10      100.86     33.52 o 
 -32   0  12        1.64        6.90      8.89 o 
 -30   0  12      931.17     1143.14    100.85 o 
 -28   0  12      181.82      172.34     37.80 o 
 -26   0  12       20.03       44.49     19.56 o 
 -24   0  12      421.06      500.30     59.06 o 
 -22   0  12      158.55      111.82     16.76 o 
 -20   0  12      466.37      436.23     31.23 o 
 -18   0  12     5063.48     4966.04    160.13 o 
 -16   0  12      736.05      636.79     54.31 o 
 -14   0  12        0.71       -0.78      4.82 o 
 -12   0  12     3462.00     3680.05     71.92 o 
 -10   0  12    11919.24    11657.76    184.36 o 
  -8   0  12     3327.43     3403.01     66.55 o 
  -6   0  12    12805.91    13319.62    210.01 o 
  -4   0  12    40369.68    39916.43    363.84 o 
  -2   0  12      915.49      831.74     53.06 o 
   0   0  12      162.54      120.28     21.28 o 
   2   0  12       66.35       53.42     13.33 o 
   4   0  12     5060.46     4910.75    133.72 o 
   6   0  12      967.59      901.55     59.70 o 
   8   0  12     5457.98     5584.44    110.18 o 
  10   0  12      577.85      624.11     38.26 o 
  12   0  12        4.91      140.25     29.57 o 
  14   0  12     1875.52     2044.36    104.78 o 
  16   0  12     1661.53     1761.24    100.96 o 
  18   0  12      412.78      435.11     52.89 o 
  20   0  12      393.98      463.35     57.41 o 
  22   0  12      593.23      535.07     63.13 o 
  24   0  12        4.03        9.47     11.55 o 
  26   0  12        1.44        6.34     12.22 o 
  28   0  12       32.11       55.66     25.76 o 
 -31   1  12       17.31       68.27     29.21 o 
 -29   1  12      126.01      164.84     32.25 o 
 -27   1  12       58.10       59.52     15.83 o 
 -25   1  12      180.64      192.81     26.39 o 
 -23   1  12      597.91      623.64     32.48 o 
 -21   1  12      320.67      288.61     21.03 o 
 -19   1  12      706.72      608.15     28.23 o 
 -17   1  12      956.88      923.40     43.17 o 
 -15   1  12      342.40      341.07     19.08 o 
 -13   1  12       29.79       27.83      5.67 o 
 -11   1  12     3790.85     4168.43     74.41 o 
  -9   1  12      277.77      279.92     19.04 o 
  -7   1  12     1618.28     1656.41     27.15 o 
  -5   1  12      105.21      144.18     16.44 o 
  -3   1  12        6.72        3.34      3.46 o 
  -1   1  12     2477.20     2716.90     83.51 o 
   1   1  12        3.87        5.99      6.58 o 
   3   1  12      174.04      172.24     17.73 o 
   5   1  12       42.12       50.12     10.40 o 
   7   1  12     1332.24     1210.08     49.47 o 
   9   1  12      236.43      199.98     17.34 o 
  11   1  12        2.44        5.57      5.86 o 
  13   1  12      328.94      307.69     22.86 o 
  15   1  12      744.96      785.06     47.06 o 
  17   1  12       15.14       13.17      6.13 o 
  19   1  12      347.33      328.34     32.72 o 
  21   1  12      100.55      151.19     23.81 o 
  23   1  12        0.57        2.99      8.03 o 
  25   1  12        4.25       24.17     11.63 o 
  27   1  12        6.71        1.05      8.54 o 
 -30   2  12       74.92       56.84     24.18 o 
 -28   2  12      149.84      201.85     42.96 o 
 -26   2  12      429.99      436.43     40.68 o 
 -24   2  12       97.02       55.68     14.82 o 
 -22   2  12      259.04      225.29     34.33 o 
 -20   2  12      125.89      134.38     12.36 o 
 -18   2  12      429.37      373.63     21.80 o 
 -16   2  12     1238.54     1128.01     35.61 o 
 -14   2  12       32.54       48.10      7.27 o 
 -12   2  12      962.11      947.25     30.81 o 
 -10   2  12        3.53        4.26      3.69 o 
  -8   2  12     2035.11     1888.24     34.41 o 
  -6   2  12      261.33      291.31     14.62 o 
  -4   2  12     3210.85     3451.65     64.69 o 
  -2   2  12       50.13       75.82     18.54 o 
   0   2  12       60.93       91.92     18.19 o 
   2   2  12      103.33      125.86     14.12 o 
   4   2  12       52.31       65.77      9.83 o 
   6   2  12        1.73        4.61      3.87 o 
   8   2  12      486.43      472.15     31.56 o 
  10   2  12      362.37      373.40     37.56 o 
  12   2  12     2561.24     2549.42     64.23 o 
  14   2  12      547.84      524.24     32.59 o 
  16   2  12       13.56       19.55      7.36 o 
  18   2  12       25.11       28.48      9.55 o 
  20   2  12       65.06       66.63     15.63 o 
  22   2  12       17.73       39.94     14.13 o 
  24   2  12       77.57       96.62     18.62 o 
  26   2  12        0.04       -4.48     15.11 o 
 -29   3  12      160.44      173.70     30.86 o 
 -27   3  12      212.66      207.40     44.64 o 
 -25   3  12        3.39       -1.09      9.58 o 
 -23   3  12       86.21       60.48     23.95 o 
 -21   3  12       62.47       76.77     14.74 o 
 -19   3  12        0.87       -0.34      4.41 o 
 -17   3  12        4.45       -3.48      3.48 o 
 -15   3  12      586.47      590.83     25.54 o 
 -13   3  12     3517.08     3524.17     59.91 o 
 -11   3  12      228.40      198.36     14.18 o 
  -9   3  12     3758.49     3660.95     51.37 o 
  -7   3  12      177.63      179.41     10.58 o 
  -5   3  12      214.11      231.97     13.02 o 
  -3   3  12     2579.80     2552.56     52.21 o 
  -1   3  12        7.19        3.08      2.32 o 
   1   3  12      665.27      698.91     28.82 o 
   3   3  12      122.73      130.24     15.45 o 
   5   3  12       29.62       19.50     13.41 o 
   7   3  12      558.66      539.39     26.81 o 
   9   3  12      200.94      252.18     25.19 o 
  11   3  12     2670.87     2924.93     80.80 o 
  13   3  12     2044.80     2141.59     71.31 o 
  15   3  12      240.36      308.37     28.33 o 
  17   3  12      261.36      271.20     27.33 o 
  19   3  12       67.35       64.27     14.00 o 
  21   3  12        2.14       -4.29     12.86 o 
  23   3  12        0.33      -10.30     17.68 o 
  25   3  12      101.42      160.65     41.10 o 
 -26   4  12       19.63       20.12     21.91 o 
 -24   4  12        8.22      -20.65     20.65 o 
 -22   4  12       13.17       33.42     19.48 o 
 -20   4  12      149.44      238.36     42.73 o 
 -18   4  12       24.38       11.16      7.52 o 
 -16   4  12       13.10       17.06      8.91 o 
 -14   4  12      287.07      281.23     39.48 o 
 -12   4  12      145.61      125.04     14.62 o 
 -10   4  12      286.86      269.91     15.79 o 
  -8   4  12      564.63      559.89     16.53 o 
  -6   4  12     1117.62     1102.63     23.54 o 
  -4   4  12      916.34      885.78     23.03 o 
  -2   4  12      937.82      887.90     32.34 o 
   0   4  12       77.09       49.50     10.79 o 
   2   4  12       94.39       95.03     14.76 o 
   4   4  12      609.71      566.54     42.62 o 
   6   4  12      459.43      437.18     31.85 o 
   8   4  12        6.74        5.22      3.75 o 
  10   4  12      441.65      486.70     58.78 o 
  12   4  12      152.83      152.69     33.82 o 
  14   4  12        9.98       16.17     13.73 o 
  16   4  12        2.04      -17.60     17.60 o 
  18   4  12       12.36       32.18     19.68 o 
  20   4  12       10.70        2.95     10.98 o 
  22   4  12        0.48       11.12     13.17 o 
 -23   5  12        1.63        7.90      8.39 o 
 -21   5  12        5.52       25.54     27.54 o 
 -19   5  12      108.84      117.41     22.14 o 
 -17   5  12      252.52      305.44     34.64 o 
 -15   5  12       36.53       55.97     15.64 o 
 -13   5  12       17.43       15.12      8.91 o 
 -11   5  12        6.65        1.72      9.59 o 
  -9   5  12       47.84       40.31      8.09 o 
  -7   5  12       30.42       15.88      7.29 o 
  -5   5  12       59.05       47.74     10.01 o 
  -3   5  12       23.29       18.67      5.70 o 
  -1   5  12        4.86       12.22      6.99 o 
   1   5  12       18.97        9.07      5.99 o 
   3   5  12      102.82      109.47     18.16 o 
   5   5  12       48.88       35.84     17.79 o 
   7   5  12      101.55      127.19     29.43 o 
   9   5  12        2.11       11.38     13.97 o 
  11   5  12        9.61       12.47     13.12 o 
  13   5  12        1.40       -5.64     16.39 o 
  15   5  12       97.57      122.31     35.97 o 
  17   5  12       32.01       37.72     23.24 o 
  19   5  12       27.11       15.11     10.71 o 
 -16   6  12       16.66       24.27      9.38 o 
 -14   6  12        0.66       -1.35      5.43 o 
 -12   6  12        0.00        6.10      7.21 o 
 -10   6  12       18.15       27.47      9.86 o 
  -8   6  12        0.79       -8.96      8.96 o 
  -6   6  12        0.22       -8.03      8.03 o 
  -4   6  12       60.13       82.53     17.44 o 
  -2   6  12       32.55       49.39     10.34 o 
   0   6  12        6.47        4.61      4.78 o 
   2   6  12        1.15       -0.13     18.15 o 
   4   6  12        1.01        3.58      7.87 o 
   6   6  12       66.20       70.37     23.31 o 
   8   6  12        2.47      -12.06     12.06 o 
  10   6  12       10.47       25.19     18.22 o 
  12   6  12       36.60       29.30     17.44 o 
 -31   1  13      194.85      168.42     40.82 o 
 -29   1  13        8.14       23.13     17.06 o 
 -27   1  13       72.97      101.84     19.98 o 
 -25   1  13       85.06      140.83     25.38 o 
 -23   1  13       66.95       61.94     15.41 o 
 -21   1  13       10.41       -3.60      7.81 o 
 -19   1  13     1075.08     1030.15     53.62 o 
 -17   1  13      236.44      185.63     22.10 o 
 -15   1  13     3810.50     3797.49     64.01 o 
 -13   1  13      898.94     1001.57     38.70 o 
 -11   1  13      533.48      518.66     27.25 o 
  -9   1  13      258.63      287.39     11.57 o 
  -7   1  13     1061.86     1043.80     32.26 o 
  -5   1  13      513.23      660.00     44.87 o 
  -3   1  13      258.53      338.10     20.99 o 
  -1   1  13     3434.18     3519.17     80.60 o 
   1   1  13        0.35       -4.95      5.49 o 
   3   1  13     1122.82     1023.33     47.91 o 
   5   1  13      406.41      414.30     23.86 o 
   7   1  13       40.06       43.59      8.07 o 
   9   1  13      152.82      147.83     14.97 o 
  11   1  13      397.31      406.01     31.74 o 
  13   1  13     2122.38     2025.34     73.79 o 
  15   1  13        0.27        1.78      5.81 o 
  17   1  13      635.37      506.70     39.69 o 
  19   1  13      411.82      368.63     35.71 o 
  21   1  13       66.78      102.93     20.58 o 
  23   1  13       55.88       87.22     19.39 o 
  25   1  13        0.20        2.00     10.08 o 
  27   1  13       69.74       62.64     34.52 o 
 -30   2  13        0.05      -18.30     18.30 o 
 -28   2  13       31.30       57.62     25.44 o 
 -26   2  13      487.13      525.22     44.77 o 
 -24   2  13       28.73       36.96     10.51 o 
 -22   2  13       14.44        8.03      9.88 o 
 -20   2  13      685.60      597.45     41.56 o 
 -18   2  13     1701.49     1666.61    100.77 o 
 -16   2  13      581.09      550.36     25.36 o 
 -14   2  13       19.22       24.64      5.39 o 
 -12   2  13     1411.32     1363.69     38.19 o 
 -10   2  13      381.77      398.31     17.94 o 
  -8   2  13      477.12      427.23     17.03 o 
  -6   2  13      122.55      153.55     11.07 o 
  -4   2  13      652.98      721.86     31.45 o 
  -2   2  13     4501.42     4711.72     80.39 o 
   0   2  13     5017.38     4929.46     82.26 o 
   2   2  13       77.39       91.14     11.54 o 
   4   2  13       25.09       43.94      8.63 o 
   6   2  13       24.09       21.96      7.87 o 
   8   2  13      137.68      150.64     15.03 o 
  10   2  13     1021.62     1059.54     40.53 o 
  12   2  13     8726.21     8830.29    137.33 o 
  14   2  13       67.50       73.00     12.25 o 
  16   2  13       15.67        9.94     19.38 o 
  18   2  13       44.22       22.54      8.49 o 
  20   2  13      249.26      224.58     27.89 o 
  22   2  13       18.45       18.39     11.57 o 
  24   2  13        5.91       12.36      8.81 o 
  26   2  13        3.86        1.73      6.07 o 
 -29   3  13       69.44       42.22     22.05 o 
 -27   3  13       60.16      109.64     34.04 o 
 -25   3  13       39.81      102.44     31.99 o 
 -23   3  13       15.52       29.24     17.85 o 
 -21   3  13      154.75      172.63     22.46 o 
 -19   3  13       50.52       51.91     13.76 o 
 -17   3  13       11.80       12.04      5.00 o 
 -15   3  13      801.58      724.11     28.82 o 
 -13   3  13      858.22      809.32     29.78 o 
 -11   3  13     4687.62     4704.37     61.28 o 
  -9   3  13     1669.01     1605.11     35.57 o 
  -7   3  13      490.46      423.77     18.45 o 
  -5   3  13       53.44       38.95      5.34 o 
  -3   3  13       16.66       13.30      3.21 o 
  -1   3  13       22.70       29.15      5.47 o 
   1   3  13      217.20      191.82     14.99 o 
   3   3  13       43.36       38.84      8.77 o 
   5   3  13      244.58      212.47     21.04 o 
   7   3  13      246.56      225.70     22.50 o 
   9   3  13      437.21      424.63     31.61 o 
  11   3  13      276.32      297.14     26.96 o 
  13   3  13       11.54       10.37      5.39 o 
  15   3  13       22.00       11.95      8.27 o 
  17   3  13        1.48        7.46      5.97 o 
  19   3  13      140.25      146.54     21.15 o 
  21   3  13       62.49       88.45     31.31 o 
  23   3  13       14.05       12.44      9.78 o 
  25   3  13       10.08       -0.67      9.47 o 
 -26   4  13        0.44       -3.95     13.30 o 
 -24   4  13        3.97        0.07     10.42 o 
 -22   4  13       34.92       68.65     25.62 o 
 -20   4  13       78.53       81.01     27.09 o 
 -18   4  13       13.06       25.65     17.15 o 
 -16   4  13       13.78        4.43     10.11 o 
 -14   4  13      136.84      137.34     21.52 o 
 -12   4  13      230.06      238.05     14.62 o 
 -10   4  13     1999.77     1972.37     46.80 o 
  -8   4  13      251.36      221.67     11.86 o 
  -6   4  13      560.79      631.52     20.46 o 
  -4   4  13       18.81       18.30      5.90 o 
  -2   4  13      352.17      369.82     24.65 o 
   0   4  13      136.52      155.34     19.19 o 
   2   4  13      714.76      683.31     30.84 o 
   4   4  13      519.67      465.77     32.98 o 
   6   4  13      105.70       87.65     15.38 o 
   8   4  13      273.41      244.97     26.41 o 
  10   4  13      535.98      546.23     63.34 o 
  12   4  13        0.01       -5.50      9.61 o 
  14   4  13       87.85      101.36     31.50 o 
  16   4  13        8.64      -17.54     17.54 o 
  18   4  13        1.69       -5.08     11.40 o 
  20   4  13        1.56        9.56     13.66 o 
  22   4  13       77.67       84.18     32.27 o 
 -21   5  13        1.57       10.53     14.39 o 
 -19   5  13        0.01       -9.44      9.44 o 
 -17   5  13        4.58        2.03      7.77 o 
 -15   5  13      549.03      596.35     47.25 o 
 -13   5  13       54.12       56.83     16.18 o 
 -11   5  13      248.57      217.94     27.64 o 
  -9   5  13       32.73       32.30      7.75 o 
  -7   5  13       72.04       64.98     11.54 o 
  -5   5  13      200.49      218.54     20.40 o 
  -3   5  13       25.89       27.14     13.07 o 
  -1   5  13      250.30      227.41     25.31 o 
   1   5  13       11.15       10.25      5.77 o 
   3   5  13      428.62      439.13     52.74 o 
   5   5  13       51.73       46.27     18.47 o 
   7   5  13      266.52      303.28     46.92 o 
   9   5  13       99.94      124.04     31.15 o 
  11   5  13       40.17       23.71     17.30 o 
  13   5  13        0.46      -22.65     22.65 o 
  15   5  13        7.85       35.64     20.78 o 
  17   5  13        2.52       -6.10     11.68 o 
 -16   6  13      145.81      183.56     23.19 o 
 -14   6  13       60.13       82.20     18.97 o 
 -12   6  13        0.04        8.85      8.57 o 
 -10   6  13       18.48       15.79      7.17 o 
  -8   6  13       15.07        9.08      8.27 o 
  -6   6  13       40.57       53.30     15.08 o 
  -4   6  13        0.18       -8.00      8.00 o 
  -2   6  13       83.66       77.60     12.91 o 
   0   6  13        1.27       -5.14      6.01 o 
   2   6  13        1.81       -0.72      5.92 o 
   4   6  13       10.47       27.90     10.21 o 
   6   6  13        0.90      -16.57     16.57 o 
   8   6  13        3.79       21.52     14.47 o 
  10   6  13        0.30       25.26     17.47 o 
  12   6  13        1.74      -10.89     10.89 o 
 -32   0  14      385.84      422.42     64.45 o 
 -30   0  14       81.14      122.24     33.76 o 
 -28   0  14      477.38      535.46     67.13 o 
 -26   0  14      196.49      183.25     37.87 o 
 -24   0  14       12.44       13.80     14.04 o 
 -22   0  14      289.49      233.65     38.83 o 
 -20   0  14       66.23       37.15     15.70 o 
 -18   0  14      191.50      131.44     26.43 o 
 -16   0  14     7550.82     7805.76    200.16 o 
 -14   0  14        7.10       74.53     22.46 o 
 -12   0  14      232.75      214.88     17.99 o 
 -10   0  14     6386.02     6288.02    107.82 o 
  -8   0  14       52.94      106.82     15.31 o 
  -6   0  14      795.67      873.62     58.78 o 
  -4   0  14     1305.15     1243.53     69.33 o 
  -2   0  14    20534.85    20474.38    282.39 o 
   0   0  14     1709.15     1835.08     85.37 o 
   2   0  14      584.11      618.84     50.63 o 
   4   0  14     4316.18     4282.99    135.44 o 
   6   0  14      429.68      398.65     30.69 o 
   8   0  14      347.48      310.59     39.25 o 
  10   0  14     3015.20     2978.08    122.96 o 
  12   0  14     1219.95     1204.66     80.88 o 
  14   0  14      242.01      345.82     45.75 o 
  16   0  14       95.79      129.65     29.53 o 
  18   0  14      277.38      181.39     35.83 o 
  20   0  14       34.79       33.60     15.53 o 
  22   0  14        0.28       -6.35     12.47 o 
  24   0  14        0.22       11.64     12.48 o 
  26   0  14       38.25       43.65     23.40 o 
 -31   1  14      116.38      122.62     55.05 o 
 -29   1  14       14.31        9.76      8.63 o 
 -27   1  14        0.40        5.09     12.37 o 
 -25   1  14      117.16      153.88     24.32 o 
 -23   1  14       93.37      111.42     19.57 o 
 -21   1  14        3.89        2.73      8.55 o 
 -19   1  14      574.25      547.10     39.54 o 
 -17   1  14     2067.59     2054.86     73.75 o 
 -15   1  14      352.65      328.84     22.08 o 
 -13   1  14      745.55      745.20     34.49 o 
 -11   1  14      145.23      120.30     17.33 o 
  -9   1  14     3403.46     3292.53     55.40 o 
  -7   1  14     3482.32     3625.94     62.56 o 
  -5   1  14        1.96        2.51      6.01 o 
  -3   1  14     4449.92     4681.04     87.83 o 
  -1   1  14     2328.81     2456.44     50.47 o 
   1   1  14       24.96       35.02      8.05 o 
   3   1  14     1211.95     1320.11     43.05 o 
   5   1  14     1260.24     1228.41     42.59 o 
   7   1  14      456.47      492.83     27.78 o 
   9   1  14      975.46      969.86     40.13 o 
  11   1  14       10.80       14.04     16.73 o 
  13   1  14       67.29       63.37     13.66 o 
  15   1  14      456.04      418.12     36.08 o 
  17   1  14      137.43      136.71     21.21 o 
  19   1  14      344.39      367.90     36.47 o 
  21   1  14       37.19       57.73     15.67 o 
  23   1  14        1.46        9.11     12.65 o 
  25   1  14       20.13       13.80      9.54 o 
  27   1  14        4.11       23.21     11.16 o 
 -30   2  14       30.76       36.31     22.75 o 
 -28   2  14       36.67       22.18      9.66 o 
 -26   2  14       13.21       25.30     11.27 o 
 -24   2  14        6.01       -3.43      8.46 o 
 -22   2  14        0.98       -2.97     15.46 o 
 -20   2  14       65.03       79.37     21.09 o 
 -18   2  14      364.96      351.50     24.97 o 
 -16   2  14      395.44      378.11     24.51 o 
 -14   2  14      489.49      518.62     24.70 o 
 -12   2  14     3491.02     3577.12     63.76 o 
 -10   2  14       42.72       51.14      9.14 o 
  -8   2  14      304.29      301.66     18.03 o 
  -6   2  14      322.39      272.64     15.45 o 
  -4   2  14       62.42       63.03      9.96 o 
  -2   2  14       16.45       10.85      4.48 o 
   0   2  14     2241.59     2381.24     50.99 o 
   2   2  14     1357.32     1403.66     44.59 o 
   4   2  14       63.36       66.71      9.87 o 
   6   2  14      875.34      827.30     35.46 o 
   8   2  14      843.36      868.88     39.01 o 
  10   2  14     1253.69     1242.71     45.76 o 
  12   2  14      428.07      458.53     28.65 o 
  14   2  14        7.38        6.59      8.92 o 
  16   2  14      156.42      143.11     21.56 o 
  18   2  14       62.88       57.91     18.89 o 
  20   2  14       36.14       27.38      9.95 o 
  22   2  14       39.49       28.19     28.64 o 
  24   2  14        4.30       -1.98     20.92 o 
  26   2  14        2.60      -12.98     15.22 o 
 -27   3  14       15.66       51.63     25.02 o 
 -25   3  14        7.27       15.71     15.03 o 
 -23   3  14      328.07      430.56     87.83 o 
 -21   3  14       17.42       19.03      8.71 o 
 -19   3  14        0.03       -1.43      8.67 o 
 -17   3  14      189.79      223.08     19.52 o 
 -15   3  14       34.19       38.98      7.10 o 
 -13   3  14        9.04        4.56      3.65 o 
 -11   3  14      506.51      528.97     21.36 o 
  -9   3  14        3.35       -1.84      3.25 o 
  -7   3  14     2013.67     1932.60     44.68 o 
  -5   3  14     1700.62     1734.97     43.01 o 
  -3   3  14      304.39      278.28     14.50 o 
  -1   3  14      123.28      117.98     11.27 o 
   1   3  14     3121.60     3045.18     60.76 o 
   3   3  14      340.73      319.33     20.69 o 
   5   3  14      337.59      327.89     22.18 o 
   7   3  14     1952.56     2000.16     55.37 o 
   9   3  14      421.54      420.59     25.93 o 
  11   3  14      107.61      127.40     15.71 o 
  13   3  14      215.30      226.29     20.16 o 
  15   3  14      849.18      910.87     50.89 o 
  17   3  14      152.52      146.65     35.87 o 
  19   3  14        6.55        2.40      6.10 o 
  21   3  14        3.02       10.89     10.06 o 
  23   3  14        0.44        1.04      9.10 o 
 -26   4  14       13.70      -14.80     15.30 o 
 -24   4  14       73.26       78.14     27.17 o 
 -22   4  14       93.74      160.88     36.14 o 
 -20   4  14      155.34      176.34     25.94 o 
 -18   4  14       41.93       52.29     14.20 o 
 -16   4  14       22.04       27.90     11.28 o 
 -14   4  14       83.68       82.62     12.71 o 
 -12   4  14      215.18      242.83     15.42 o 
 -10   4  14       78.65       78.35      7.95 o 
  -8   4  14       63.23       51.20      6.92 o 
  -6   4  14        0.68       -3.43      3.43 o 
  -4   4  14       83.76       70.28     10.23 o 
  -2   4  14      128.67      107.72     21.15 o 
   0   4  14      774.27      736.94     31.03 o 
   2   4  14      142.10      132.17     13.81 o 
   4   4  14      191.14      176.62     16.56 o 
   6   4  14      131.09      140.79     22.09 o 
   8   4  14      997.52     1020.63     84.47 o 
  10   4  14       92.73      139.64     32.71 o 
  12   4  14      363.46      382.69     55.60 o 
  14   4  14       80.63      111.01     32.12 o 
  16   4  14      234.17      190.90     42.09 o 
  18   4  14      298.52      285.86     53.56 o 
  20   4  14       57.10       82.38     31.11 o 
 -21   5  14       16.78        3.40     12.25 o 
 -19   5  14        0.26       -1.09     17.75 o 
 -17   5  14       87.30      116.78     21.41 o 
 -15   5  14        2.08        1.79      9.71 o 
 -13   5  14       22.52       11.87     10.69 o 
 -11   5  14        1.19       -1.79      9.84 o 
  -9   5  14       28.11       24.50      7.52 o 
  -7   5  14      313.64      301.37     24.33 o 
  -5   5  14        1.65       -2.45      5.80 o 
  -3   5  14       52.62       39.59     11.16 o 
  -1   5  14      137.04      139.15     21.56 o 
   1   5  14       26.89       16.83      9.21 o 
   3   5  14        4.24       -1.51      8.75 o 
   5   5  14       27.46       22.02     13.55 o 
   7   5  14      347.61      307.05     47.30 o 
   9   5  14       54.70       54.91     20.86 o 
  11   5  14       38.51       65.21     23.93 o 
  13   5  14       18.52       10.67     16.56 o 
  15   5  14       30.33        3.26     11.00 o 
  17   5  14       37.14       42.43     23.11 o 
 -14   6  14        0.67       23.00     13.29 o 
 -12   6  14       21.20       34.79     13.77 o 
 -10   6  14       58.32       61.33     14.54 o 
  -8   6  14       15.63       32.10     12.32 o 
  -6   6  14        9.58        2.92      6.53 o 
  -4   6  14      279.99      337.30     35.42 o 
  -2   6  14      164.94      181.94     23.22 o 
   0   6  14       48.29       39.04     12.64 o 
   2   6  14       20.09        6.26      4.96 o 
   4   6  14        8.84       14.84     12.01 o 
   6   6  14       27.39       21.49     14.60 o 
   8   6  14       13.05        3.85      8.12 o 
  10   6  14       79.10       80.07     27.78 o 
 -31   1  15        1.00      -16.74     16.74 o 
 -29   1  15       14.38        9.61     10.94 o 
 -27   1  15        8.37        7.31     11.03 o 
 -25   1  15      289.73      349.17     36.70 o 
 -23   1  15        0.27       -5.01      8.15 o 
 -21   1  15       78.77       74.47     15.32 o 
 -19   1  15      720.69      771.86     47.72 o 
 -17   1  15     1393.89     1367.53     46.56 o 
 -15   1  15      995.25      983.33     38.58 o 
 -13   1  15      293.35      236.90     19.09 o 
 -11   1  15      466.06      446.63     34.98 o 
  -9   1  15      412.16      439.73     16.16 o 
  -7   1  15     7766.00     8190.31    157.98 o 
  -5   1  15     1937.54     1985.78     74.28 o 
  -3   1  15        0.13        9.21      5.26 o 
  -1   1  15     1439.69     1448.85     40.25 o 
   1   1  15     1981.44     2148.99     64.37 o 
   3   1  15        0.69       -3.32      5.23 o 
   5   1  15     1884.10     1961.99     55.39 o 
   7   1  15       88.42       89.29     12.48 o 
   9   1  15        7.47       18.25      9.32 o 
  11   1  15        0.49       -9.12      9.12 o 
  13   1  15       33.58       39.39     19.76 o 
  15   1  15      194.10      187.93     25.04 o 
  17   1  15       59.43       64.33     16.06 o 
  19   1  15        0.33       -1.11      7.07 o 
  21   1  15        3.64       16.92      8.44 o 
  23   1  15       75.75      105.94     41.48 o 
  25   1  15       22.00        7.38     18.08 o 
 -30   2  15        0.41      -11.16     12.83 o 
 -28   2  15      111.61      133.28     23.89 o 
 -26   2  15       24.25       28.96     11.75 o 
 -24   2  15      215.88      211.95     28.14 o 
 -22   2  15        1.86       -9.33      9.33 o 
 -20   2  15        2.98       -1.53      7.43 o 
 -18   2  15      142.74      124.64     14.98 o 
 -16   2  15      382.55      335.86     23.91 o 
 -14   2  15     7294.71     7272.28    107.95 o 
 -12   2  15    10822.18    10898.32    177.22 o 
 -10   2  15     2119.50     2118.69     44.25 o 
  -8   2  15       32.12       34.44      9.75 o 
  -6   2  15      119.59      138.46     16.53 o 
  -4   2  15     1031.28      947.34     38.67 o 
  -2   2  15       33.86       61.04      9.78 o 
   0   2  15     1312.00     1335.54     48.28 o 
   2   2  15      116.72      101.95     12.86 o 
   4   2  15       34.30       22.06      7.24 o 
   6   2  15       75.37       84.56     11.59 o 
   8   2  15      283.67      289.13     22.04 o 
  10   2  15      116.89      116.49     17.97 o 
  12   2  15        0.21       -7.92      7.92 o 
  14   2  15      263.89      309.64     30.20 o 
  16   2  15        7.57       -1.80      6.77 o 
  18   2  15      119.14      123.84     20.18 o 
  20   2  15      187.66      226.10     28.92 o 
  22   2  15        0.35        3.79      8.88 o 
  24   2  15      101.09      133.69     23.75 o 
 -27   3  15       23.86      -10.54     12.61 o 
 -25   3  15       17.27        2.61      6.35 o 
 -23   3  15       20.07        6.17      8.89 o 
 -21   3  15       20.77        5.47     12.19 o 
 -19   3  15        5.76        9.61      8.44 o 
 -17   3  15        0.09        2.43      5.58 o 
 -15   3  15       21.88       35.22      8.55 o 
 -13   3  15       24.27       35.42      7.23 o 
 -11   3  15      348.91      315.34     17.19 o 
  -9   3  15       98.30       95.81      9.58 o 
  -7   3  15      223.64      177.22     14.20 o 
  -5   3  15       87.08       76.49     10.50 o 
  -3   3  15      723.43      740.37     44.22 o 
  -1   3  15       70.74       68.81     10.29 o 
   1   3  15      169.81      143.37     13.77 o 
   3   3  15       77.84       65.14      9.87 o 
   5   3  15       12.71        8.45      3.63 o 
   7   3  15        4.36       11.42      6.19 o 
   9   3  15      121.89      168.74     17.13 o 
  11   3  15      698.79      635.52     33.48 o 
  13   3  15      305.16      285.01     28.54 o 
  15   3  15       64.26       78.52     16.56 o 
  17   3  15      111.21       97.29     17.86 o 
  19   3  15        4.76       13.60      6.55 o 
  21   3  15       16.12        2.89     13.40 o 
  23   3  15        0.02       20.74     16.91 o 
 -24   4  15       37.09       37.85     16.51 o 
 -22   4  15       63.05       63.30     24.87 o 
 -20   4  15      179.86      192.99     27.55 o 
 -18   4  15        5.61        1.29      9.37 o 
 -16   4  15      126.13      134.82     22.28 o 
 -14   4  15      216.16      245.54     19.12 o 
 -12   4  15      112.98      120.14     12.97 o 
 -10   4  15        0.52        4.91      3.58 o 
  -8   4  15        6.66        0.39      3.86 o 
  -6   4  15       76.36      100.12     11.09 o 
  -4   4  15        6.17        3.57      4.19 o 
  -2   4  15      712.83      701.57     45.45 o 
   0   4  15      562.43      530.95     31.81 o 
   2   4  15        6.24        5.98      3.58 o 
   4   4  15       76.22       78.23     11.27 o 
   6   4  15        3.73       -6.20      6.20 o 
   8   4  15      166.95      185.59     36.58 o 
  10   4  15       16.83       22.00     15.43 o 
  12   4  15        1.02        1.05      9.76 o 
  14   4  15       98.38      138.08     35.05 o 
  16   4  15      259.75      248.11     50.62 o 
  18   4  15        2.14       -6.06     15.15 o 
  20   4  15       37.66       40.24     27.39 o 
 -21   5  15      102.27       77.00     28.68 o 
 -19   5  15        3.34      -13.07     16.08 o 
 -17   5  15       43.57       42.78     14.18 o 
 -15   5  15      203.08      211.34     28.78 o 
 -13   5  15      207.74      210.82     28.04 o 
 -11   5  15       21.83        7.88      6.64 o 
  -9   5  15        0.28       -1.60      7.12 o 
  -7   5  15      470.76      545.07     33.46 o 
  -5   5  15      206.97      196.98     20.30 o 
  -3   5  15      164.02      191.03     23.89 o 
  -1   5  15      439.98      503.01     39.93 o 
   1   5  15      140.64      150.03     41.34 o 
   3   5  15      548.89      541.01     59.96 o 
   5   5  15      172.83      186.90     37.46 o 
   7   5  15       63.53       67.83     22.93 o 
   9   5  15        6.07       14.75     16.33 o 
  11   5  15       77.10       82.53     27.06 o 
  13   5  15       21.36        6.26     10.28 o 
  15   5  15        8.86       12.61     12.11 o 
 -12   6  15        0.87       -0.02      9.03 o 
 -10   6  15       18.04       29.28     13.53 o 
  -8   6  15       47.42       47.15     13.28 o 
  -6   6  15      193.54      204.92     28.86 o 
  -4   6  15       95.16       86.66     19.51 o 
  -2   6  15       37.02       21.45      7.51 o 
   0   6  15       67.19       87.14     17.78 o 
   2   6  15       15.85      -10.36     10.36 o 
   4   6  15        8.96        7.17      6.05 o 
   6   6  15        0.13      -13.59     13.59 o 
   8   6  15      114.00      145.65     36.09 o 
 -30   0  16        1.21      -11.84     13.86 o 
 -28   0  16       20.18       -8.89     15.19 o 
 -26   0  16      882.10      919.58     86.15 o 
 -24   0  16      179.87      157.31     34.84 o 
 -22   0  16      146.02      125.28     30.26 o 
 -20   0  16      764.67      824.94     72.23 o 
 -18   0  16      441.08      479.93     53.15 o 
 -16   0  16       47.34       85.58     22.29 o 
 -14   0  16     2073.92     2005.29    163.88 o 
 -12   0  16     6997.85     6821.02    137.37 o 
 -10   0  16       15.41        7.23      4.99 o 
  -8   0  16     6605.77     6890.23    189.08 o 
  -6   0  16      535.67      514.15     47.88 o 
  -4   0  16       23.53       29.16     14.04 o 
  -2   0  16     4804.31     4909.78    148.15 o 
   0   0  16      130.25      148.09     26.54 o 
   2   0  16     5758.64     5690.69    162.50 o 
   4   0  16      299.87      268.79     36.64 o 
   6   0  16     1987.88     1834.29     97.29 o 
   8   0  16     2552.72     2633.77    119.00 o 
  10   0  16       29.94       21.49     11.27 o 
  12   0  16     1165.05     1042.14     79.53 o 
  14   0  16        5.59        6.11      8.71 o 
  16   0  16      712.18      686.54     69.02 o 
  18   0  16      201.58      148.69     33.52 o 
  20   0  16      275.87      330.87     51.77 o 
  22   0  16        3.38        5.81     14.12 o 
  24   0  16        1.00      -19.47     19.47 o 
  26   0  16        0.31      -12.93     13.63 o 
 -29   1  16        6.96       -8.65      8.65 o 
 -27   1  16      104.84      133.39     24.08 o 
 -25   1  16      207.40      222.79     29.53 o 
 -23   1  16        0.89       -7.22      7.89 o 
 -21   1  16       11.35        5.96      8.23 o 
 -19   1  16      915.61      901.62     52.56 o 
 -17   1  16       28.83       13.23      6.34 o 
 -15   1  16       88.99       85.60     11.51 o 
 -13   1  16      147.55      107.29     15.94 o 
 -11   1  16     2296.26     2279.51     38.86 o 
  -9   1  16       85.69      107.15      8.99 o 
  -7   1  16      282.81      306.60     23.04 o 
  -5   1  16     2503.63     2657.57     77.71 o 
  -3   1  16      133.47      117.69     16.38 o 
  -1   1  16       29.80       17.60      8.16 o 
   1   1  16      837.70      817.50     36.17 o 
   3   1  16     1541.61     1604.44     62.64 o 
   5   1  16        3.06       -0.40      7.02 o 
   7   1  16       10.14       30.70     11.06 o 
   9   1  16     2077.35     2052.43     75.47 o 
  11   1  16      672.10      670.27     44.17 o 
  13   1  16       26.31       18.99     17.63 o 
  15   1  16       19.59       42.39     12.90 o 
  17   1  16       35.66       16.14     10.22 o 
  19   1  16       95.74      127.21     22.28 o 
  21   1  16       42.65       32.53     11.91 o 
  23   1  16       10.96       -2.50      6.83 o 
  25   1  16       73.98       99.60     32.36 o 
 -28   2  16       12.26        3.75     19.96 o 
 -26   2  16       13.26       12.37      8.05 o 
 -24   2  16      100.06      112.60     23.22 o 
 -22   2  16      314.20      303.38     32.86 o 
 -20   2  16        2.72       -4.26     11.63 o 
 -18   2  16        4.62        6.14      4.79 o 
 -16   2  16     1288.14     1247.40     46.48 o 
 -14   2  16      174.92      224.85     30.89 o 
 -12   2  16     1406.17     1321.39     46.79 o 
 -10   2  16       46.46       72.01     11.36 o 
  -8   2  16      589.85      554.26     43.65 o 
  -6   2  16      381.38      367.61     30.86 o 
  -4   2  16       68.08       57.35     18.50 o 
  -2   2  16      475.86      451.99     47.14 o 
   0   2  16       36.83       48.25     12.70 o 
   2   2  16      442.97      453.49     33.31 o 
   4   2  16      116.54      141.25     19.38 o 
   6   2  16      247.03      230.45     31.17 o 
   8   2  16       17.56       -2.25     12.68 o 
  10   2  16       15.87       30.48     10.82 o 
  12   2  16      201.91      198.19     25.41 o 
  14   2  16      236.62      264.49     29.39 o 
  16   2  16      557.83      547.00     42.80 o 
  18   2  16      245.00      290.90     32.22 o 
  20   2  16       46.47       54.31     14.84 o 
  22   2  16       17.78       45.86     13.73 o 
  24   2  16        3.67       -4.88      7.84 o 
 -27   3  16        0.00        6.59     13.29 o 
 -25   3  16      131.07      106.66     19.80 o 
 -23   3  16      309.13      342.02     34.42 o 
 -21   3  16       21.26       24.23     18.57 o 
 -19   3  16       65.43       48.73     12.49 o 
 -17   3  16      553.84      567.86     35.26 o 
 -15   3  16      906.46     1090.74     45.57 o 
 -13   3  16      697.68      754.70     35.96 o 
 -11   3  16      134.49      106.86     11.58 o 
  -9   3  16     1087.60     1102.92     36.74 o 
  -7   3  16      321.68      391.03     24.86 o 
  -5   3  16       33.40       35.62     10.22 o 
  -3   3  16      282.87      294.63     18.31 o 
  -1   3  16       62.64       47.15      8.51 o 
   1   3  16     1172.28     1144.56     45.61 o 
   3   3  16     1476.69     1445.08     92.80 o 
   5   3  16      369.59      342.77     30.56 o 
   7   3  16        0.05       -0.16      6.68 o 
   9   3  16      388.49      417.95     34.54 o 
  11   3  16      594.21      557.21     42.28 o 
  13   3  16       27.71       27.66     11.30 o 
  15   3  16      671.17      699.16     56.06 o 
  17   3  16      656.52      616.10     45.13 o 
  19   3  16        1.96       -6.48      7.43 o 
  21   3  16        6.19       -9.86     15.72 o 
  23   3  16        3.73       14.42     15.30 o 
 -24   4  16       76.85       59.11     26.43 o 
 -22   4  16       17.65        6.65     11.51 o 
 -20   4  16        5.27        2.29     20.72 o 
 -18   4  16       51.91       71.63     16.78 o 
 -16   4  16       87.67       61.93     15.51 o 
 -14   4  16      337.00      412.55     44.58 o 
 -12   4  16      446.67      454.06     25.78 o 
 -10   4  16      185.72      200.37     14.92 o 
  -8   4  16      138.00      145.42     12.67 o 
  -6   4  16        6.41        4.45      5.06 o 
  -4   4  16      188.78      169.98     16.16 o 
  -2   4  16      113.09      140.17     21.19 o 
   0   4  16        9.27       19.11     12.51 o 
   2   4  16       35.30       22.86     16.19 o 
   4   4  16        6.75       -4.82     12.17 o 
   6   4  16      171.16      109.37     29.53 o 
   8   4  16        0.02      -12.27     14.59 o 
  10   4  16      150.91      130.03     31.52 o 
  12   4  16      182.64      212.46     43.08 o 
  14   4  16      195.87      236.80     46.91 o 
  16   4  16      245.14      289.56     53.99 o 
  18   4  16       12.64       22.84     12.86 o 
  20   4  16        0.01       -8.02     14.37 o 
 -19   5  16       95.31      132.41     24.49 o 
 -17   5  16      138.74      163.52     26.95 o 
 -15   5  16        6.28       -6.13      8.03 o 
 -13   5  16       65.26       91.99     19.17 o 
 -11   5  16       12.90       12.34      9.64 o 
  -9   5  16       54.77       43.94     10.31 o 
  -7   5  16       48.52       51.85     12.52 o 
  -5   5  16       22.89        1.74      8.39 o 
  -3   5  16        5.57       -2.18      7.47 o 
  -1   5  16        6.54       -3.34      7.73 o 
   1   5  16        4.03       -1.89      6.37 o 
   3   5  16        8.24       -6.65     12.74 o 
   5   5  16        2.32       28.11     20.90 o 
   7   5  16       75.01       93.17     27.88 o 
   9   5  16        2.02       -6.29     11.25 o 
  11   5  16       12.47       10.01     16.84 o 
  13   5  16       19.21       42.18     21.96 o 
  15   5  16        2.50       43.38     24.29 o 
 -12   6  16       56.76       61.57     16.06 o 
 -10   6  16       77.88       99.70     19.56 o 
  -8   6  16       21.11        3.69      9.34 o 
  -6   6  16        0.19       -4.94     14.59 o 
  -4   6  16        0.07        3.49      8.26 o 
  -2   6  16       18.50       -3.34     11.03 o 
   0   6  16        0.00        0.18      7.41 o 
   2   6  16       53.77       53.97     15.22 o 
   4   6  16        0.42       -0.94      7.53 o 
   6   6  16       21.30       32.88     19.39 o 
 -29   1  17       65.89      102.95     21.93 o 
 -27   1  17        2.41       -1.93      7.16 o 
 -25   1  17       55.88       91.84     20.07 o 
 -23   1  17       59.04       68.06     16.58 o 
 -21   1  17       24.21       24.59     10.85 o 
 -19   1  17      304.00      340.09     33.16 o 
 -17   1  17       20.44       25.71      6.15 o 
 -15   1  17      612.29      592.52     31.03 o 
 -13   1  17      795.71      863.45     37.55 o 
 -11   1  17     1166.72     1185.12     28.94 o 
  -9   1  17      107.83      117.50      9.85 o 
  -7   1  17     1855.87     1913.80     71.35 o 
  -5   1  17      388.50      449.87     33.13 o 
  -3   1  17      347.73      367.18     29.94 o 
  -1   1  17      497.49      448.51     33.01 o 
   1   1  17      828.27      909.01     47.76 o 
   3   1  17      209.47      236.46     25.66 o 
   5   1  17     1461.14     1425.23     65.81 o 
   7   1  17     4272.63     4106.41    106.75 o 
   9   1  17      937.20      936.70     66.75 o 
  11   1  17      361.51      356.92     33.41 o 
  13   1  17       87.97       49.45     13.14 o 
  15   1  17       41.06       38.81     12.71 o 
  17   1  17       85.05      108.64     20.15 o 
  19   1  17       71.52       81.63     17.49 o 
  21   1  17       39.76       51.90     34.72 o 
  23   1  17       96.41      108.44     21.91 o 
  25   1  17       17.39        1.88      6.95 o 
 -28   2  17      159.54      172.62     27.55 o 
 -26   2  17       40.22       44.23     13.79 o 
 -24   2  17      113.24       82.24     18.09 o 
 -22   2  17       44.03       65.54     15.00 o 
 -20   2  17      140.88      155.78     40.14 o 
 -18   2  17      209.22      190.53     19.41 o 
 -16   2  17      511.92      456.97     29.19 o 
 -14   2  17      224.09      225.95     20.46 o 
 -12   2  17      150.93      160.00     16.70 o 
 -10   2  17     1232.63     1234.85     39.61 o 
  -8   2  17      275.73      286.85     22.52 o 
  -6   2  17      116.60      117.85     26.45 o 
  -4   2  17     2852.23     2791.33    119.80 o 
  -2   2  17     2164.38     2116.56    105.25 o 
   0   2  17     1279.82     1332.02     66.68 o 
   2   2  17       57.37       55.82     12.74 o 
   4   2  17      898.54      892.34     49.28 o 
   6   2  17       10.02        8.81      7.42 o 
   8   2  17      325.39      298.74     29.73 o 
  10   2  17      167.13      115.79     19.15 o 
  12   2  17      996.26      924.60     54.06 o 
  14   2  17        1.34       -2.10      6.42 o 
  16   2  17       23.32       -3.03      8.29 o 
  18   2  17       12.40       22.29     11.43 o 
  20   2  17        2.67        2.84     22.17 o 
  22   2  17        7.52       24.51     12.87 o 
  24   2  17        7.31        3.19      9.27 o 
 -27   3  17       42.48       49.97     25.54 o 
 -25   3  17       66.92       57.85     15.80 o 
 -23   3  17        3.94       12.23     13.76 o 
 -21   3  17      100.70       91.35     17.61 o 
 -19   3  17        3.66       -7.76      7.76 o 
 -17   3  17       12.39       -0.50      7.28 o 
 -15   3  17     3013.40     3026.47     74.86 o 
 -13   3  17      237.97      295.20     23.32 o 
 -11   3  17       96.63       87.59     10.75 o 
  -9   3  17       32.88       16.24      7.49 o 
  -7   3  17      767.36      846.27     38.05 o 
  -5   3  17       27.76       17.47      7.12 o 
  -3   3  17      398.36      303.50     41.60 o 
  -1   3  17       67.33       56.01      9.56 o 
   1   3  17      157.13      148.82     16.71 o 
   3   3  17      129.81       99.24     26.64 o 
   5   3  17      133.57      141.17     19.99 o 
   7   3  17       19.38       15.01      8.87 o 
   9   3  17        5.33       10.84     13.72 o 
  11   3  17      149.36      163.45     23.70 o 
  13   3  17      168.95      150.19     22.23 o 
  15   3  17      295.21      284.41     31.36 o 
  17   3  17       56.21       61.68     15.23 o 
  19   3  17       20.36       27.83     21.21 o 
  21   3  17        5.62        4.29     11.94 o 
 -24   4  17      189.37      173.49     41.83 o 
 -22   4  17        1.23       29.99     20.41 o 
 -20   4  17        5.13       30.71     11.50 o 
 -18   4  17      400.15      399.46     39.65 o 
 -16   4  17       28.90       32.27     11.42 o 
 -14   4  17      107.77      120.45     21.28 o 
 -12   4  17       38.85       27.42     26.53 o 
 -10   4  17      113.55      135.21     12.76 o 
  -8   4  17       52.51       47.12      7.75 o 
  -6   4  17       35.57       31.76      7.21 o 
  -4   4  17        3.45       -0.64      3.82 o 
  -2   4  17        5.01        1.81      5.95 o 
   0   4  17      168.23      158.94     32.60 o 
   2   4  17      548.07      551.00     61.04 o 
   4   4  17        1.82       -3.66     10.84 o 
   6   4  17       16.18       17.20     14.94 o 
   8   4  17      212.07      230.50     43.58 o 
  10   4  17       28.18       31.09     15.16 o 
  12   4  17        3.89       11.04     13.69 o 
  14   4  17      228.18      259.32     50.33 o 
  16   4  17       32.01       34.99     21.73 o 
  18   4  17        4.39       -6.46     13.10 o 
 -19   5  17        3.02       -8.60      8.60 o 
 -17   5  17       99.22      118.09     22.99 o 
 -15   5  17        0.01      -12.92     12.92 o 
 -13   5  17        9.96       -5.35     23.11 o 
 -11   5  17      198.61      179.57     27.12 o 
  -9   5  17        9.88        3.79     11.86 o 
  -7   5  17      230.24      271.78     25.02 o 
  -5   5  17      144.76      181.25     20.94 o 
  -3   5  17       75.94       79.60     16.85 o 
  -1   5  17      131.18      181.93     25.21 o 
   1   5  17        6.21        6.84     10.93 o 
   3   5  17        1.74        9.38     14.04 o 
   5   5  17       61.65       44.41     20.22 o 
   7   5  17       46.51       39.37     20.17 o 
   9   5  17        9.32       14.70     12.43 o 
  11   5  17        0.01        2.94     10.21 o 
  13   5  17       25.20       44.67     21.83 o 
 -10   6  17       47.50       41.22     14.79 o 
  -8   6  17       24.36       20.38     18.11 o 
  -6   6  17        1.36        1.20      7.22 o 
  -4   6  17        0.55       12.67      8.96 o 
  -2   6  17        7.25        9.46      6.95 o 
   0   6  17        1.03        0.04      8.71 o 
   2   6  17        1.80       19.46     13.55 o 
   4   6  17       41.70       38.32     13.67 o 
 -30   0  18       90.49      101.61     31.99 o 
 -28   0  18      139.05      152.84     38.00 o 
 -26   0  18      321.84      346.30     53.65 o 
 -24   0  18        1.40       24.55     17.06 o 
 -22   0  18     2100.11     2194.07    127.21 o 
 -20   0  18      754.76      706.42     68.69 o 
 -18   0  18       16.02       28.54     15.24 o 
 -16   0  18       31.32       44.40     17.26 o 
 -14   0  18       61.32       40.97     15.69 o 
 -12   0  18     6771.31     6719.14    275.72 o 
 -10   0  18     5602.54     5361.81    248.93 o 
  -8   0  18     1289.62     1306.75     59.33 o 
  -6   0  18      378.64      405.84     45.67 o 
  -4   0  18      801.70      834.36     64.77 o 
  -2   0  18       52.97       63.37     20.12 o 
   0   0  18      619.23      610.35     56.74 o 
   2   0  18     3153.13     2945.87    125.41 o 
   4   0  18      502.24      463.29     50.77 o 
   6   0  18      237.91      184.51     35.05 o 
   8   0  18      462.72      523.60     56.75 o 
  10   0  18      112.97       73.70     21.53 o 
  12   0  18       34.97       64.67     20.79 o 
  14   0  18        1.22      -10.15     11.29 o 
  16   0  18      115.66      103.34     29.63 o 
  18   0  18       42.07       55.18     25.03 o 
  20   0  18       72.32       84.75     28.38 o 
  22   0  18       18.03      -14.47     14.47 o 
  24   0  18       46.13      124.38     34.02 o 
 -29   1  18       34.15       31.31     12.94 o 
 -27   1  18       24.83        6.04     12.29 o 
 -25   1  18        3.53       -8.96      8.96 o 
 -23   1  18       41.90       26.75     15.73 o 
 -21   1  18      278.14      317.47     33.66 o 
 -19   1  18      100.66       87.42     17.81 o 
 -17   1  18      193.62      212.61     19.61 o 
 -15   1  18      939.37      964.70     51.59 o 
 -13   1  18     2038.76     2031.29     68.87 o 
 -11   1  18      168.18      156.52     10.88 o 
  -9   1  18      121.63      124.91     12.93 o 
  -7   1  18      109.26       85.37     15.92 o 
  -5   1  18      134.83      121.73     30.95 o 
  -3   1  18       41.24       46.44     11.30 o 
  -1   1  18       43.98       25.20     15.35 o 
   1   1  18     1760.83     1743.58     68.34 o 
   3   1  18     1423.22     1412.73     62.21 o 
   5   1  18     2855.87     2900.52     91.18 o 
   7   1  18        0.29       16.37     10.47 o 
   9   1  18      250.12      237.03     27.30 o 
  11   1  18        0.78        4.85     18.88 o 
  13   1  18      374.09      379.22     36.36 o 
  15   1  18      456.00      501.35     42.76 o 
  17   1  18       15.68       29.52     12.51 o 
  19   1  18        6.03       -1.67      5.92 o 
  21   1  18       10.16        5.21     13.48 o 
  23   1  18      129.07      115.78     23.59 o 
 -28   2  18       18.21       29.51     11.95 o 
 -26   2  18       50.09       61.38     18.06 o 
 -24   2  18       44.67       48.51     13.74 o 
 -22   2  18       50.29       43.43     13.01 o 
 -20   2  18      297.26      311.38     25.83 o 
 -18   2  18       82.37       93.53     14.09 o 
 -16   2  18      247.24      225.72     20.91 o 
 -14   2  18       12.75        7.62      5.65 o 
 -12   2  18       44.71       57.51     10.50 o 
 -10   2  18      125.15      130.92     13.36 o 
  -8   2  18      432.04      363.85     25.92 o 
  -6   2  18       77.82       48.73     36.43 o 
  -4   2  18      152.85      132.35     29.16 o 
  -2   2  18      149.18      143.29     29.67 o 
   0   2  18      251.68      263.48     27.11 o 
   2   2  18      260.56      272.67     27.92 o 
   4   2  18      228.94      222.62     25.77 o 
   6   2  18       19.43       10.72      8.02 o 
   8   2  18     1096.97     1176.40     60.26 o 
  10   2  18      180.09      165.99     23.52 o 
  12   2  18      316.60      328.03     34.25 o 
  14   2  18        0.04        3.89     11.76 o 
  16   2  18       32.38       22.08     10.20 o 
  18   2  18       10.32       19.31      9.60 o 
  20   2  18       28.90       33.38     19.14 o 
  22   2  18      141.94      189.88     28.45 o 
 -25   3  18       83.72       99.41     31.49 o 
 -23   3  18        0.61       -8.32      8.45 o 
 -21   3  18      109.76       98.48     17.14 o 
 -19   3  18      147.40      197.78     20.73 o 
 -17   3  18      205.13      197.53     20.04 o 
 -15   3  18     1009.82     1115.65     46.55 o 
 -13   3  18      482.76      527.99     31.58 o 
 -11   3  18      351.59      359.21     22.40 o 
  -9   3  18      575.57      557.74     27.72 o 
  -7   3  18     1187.83     1294.81     48.56 o 
  -5   3  18       26.78        9.95      8.57 o 
  -3   3  18      153.10      166.44     14.50 o 
  -1   3  18      127.23      153.67     15.90 o 
   1   3  18      147.59      153.96     17.48 o 
   3   3  18      376.73      365.61     49.59 o 
   5   3  18      340.70      372.86     33.29 o 
   7   3  18       62.50       26.15     11.03 o 
   9   3  18       77.44       84.30     16.99 o 
  11   3  18      272.94      254.96     28.83 o 
  13   3  18       39.39       47.35     13.07 o 
  15   3  18      149.42      162.29     24.12 o 
  17   3  18       47.50       53.72     23.39 o 
  19   3  18        4.97       -9.78     14.82 o 
  21   3  18       55.69       65.78     29.92 o 
 -22   4  18        0.12      -18.94     21.47 o 
 -20   4  18      210.97      209.52     29.67 o 
 -18   4  18       10.67       39.60     13.42 o 
 -16   4  18        1.78      -20.08     28.88 o 
 -14   4  18       17.65       30.38     10.13 o 
 -12   4  18      236.86      233.03     22.70 o 
 -10   4  18      520.28      550.43     26.43 o 
  -8   4  18       37.84       24.41      5.90 o 
  -6   4  18        7.19        3.78      4.49 o 
  -4   4  18        0.53       -3.23      5.02 o 
  -2   4  18        8.22        2.58      7.45 o 
   0   4  18      259.01      225.30     39.23 o 
   2   4  18      547.59      558.17     62.67 o 
   4   4  18      149.25      131.49     31.60 o 
   6   4  18      480.70      508.05     62.67 o 
   8   4  18        0.11      -12.60     16.30 o 
  10   4  18       43.64       29.59     17.43 o 
  12   4  18       42.00       71.84     27.92 o 
  14   4  18       47.38       58.23     26.94 o 
  16   4  18       13.09       31.48     20.40 o 
 -17   5  18        0.45       -7.54      9.59 o 
 -15   5  18        4.70       33.41     14.15 o 
 -13   5  18       19.83       22.60     11.96 o 
 -11   5  18       49.93       39.42     17.86 o 
  -9   5  18       18.32       10.77      7.90 o 
  -7   5  18       61.91       83.51     14.42 o 
  -5   5  18        0.16       -0.40      5.85 o 
  -3   5  18       12.76        2.69      5.92 o 
  -1   5  18       37.68       40.43     12.49 o 
   1   5  18       14.59       17.41     16.48 o 
   3   5  18      246.61      192.41     39.92 o 
   5   5  18      225.18      226.78     43.86 o 
   7   5  18       89.82       75.75     29.13 o 
   9   5  18        0.59       13.04     13.59 o 
  11   5  18        3.53       -2.63     12.61 o 
  -6   6  18        0.01       20.06     13.55 o 
  -4   6  18       21.80       30.87     13.88 o 
  -2   6  18        0.01       10.43     39.69 o 
   0   6  18        0.75        8.63     16.75 o 
 -29   1  19       21.01       14.77     11.66 o 
 -27   1  19        5.95       18.46     10.15 o 
 -25   1  19       64.91       37.61     13.28 o 
 -23   1  19       67.01       72.21     17.52 o 
 -21   1  19       16.44       15.31     14.31 o 
 -19   1  19      660.10      683.28     48.23 o 
 -17   1  19      553.52      597.22     33.05 o 
 -15   1  19       17.55       23.91      7.69 o 
 -13   1  19      139.97      132.15     15.80 o 
 -11   1  19     1130.59     1085.93     40.40 o 
  -9   1  19      186.41      224.90     14.98 o 
  -7   1  19      579.15      745.62     92.30 o 
  -5   1  19      265.24      294.43     28.68 o 
  -3   1  19      736.67      686.98     43.57 o 
  -1   1  19        1.42       24.08     10.85 o 
   1   1  19     3500.34     3378.91     97.12 o 
   3   1  19      236.70      265.12     28.78 o 
   5   1  19       63.90       73.62     16.70 o 
   7   1  19      392.87      413.77     35.65 o 
   9   1  19      244.22      268.53     29.74 o 
  11   1  19        4.38        0.75      9.76 o 
  13   1  19       17.99        8.84      8.92 o 
  15   1  19      147.67      152.26     40.54 o 
  17   1  19       13.70       10.12      9.32 o 
  19   1  19       62.61       83.60     19.36 o 
  21   1  19        3.30        8.22     11.82 o 
  23   1  19       40.22       34.41     14.57 o 
 -26   2  19      116.38      122.67     23.84 o 
 -24   2  19       17.92       -0.92      7.56 o 
 -22   2  19        4.38       -6.68      9.84 o 
 -20   2  19      377.41      431.83     30.55 o 
 -18   2  19      205.05      179.65     19.30 o 
 -16   2  19      606.74      659.99     36.31 o 
 -14   2  19        7.53        7.38      5.95 o 
 -12   2  19       13.86       13.04     11.58 o 
 -10   2  19      533.66      494.38     26.70 o 
  -8   2  19      264.60      240.89     21.86 o 
  -6   2  19      413.83      410.95     36.06 o 
  -4   2  19      401.79      431.76     50.09 o 
  -2   2  19      142.00      160.62     32.11 o 
   0   2  19       39.36       23.03      8.47 o 
   2   2  19      318.34      241.20     26.92 o 
   4   2  19     1265.29     1269.21     62.05 o 
   6   2  19      262.95      258.41     28.71 o 
   8   2  19      167.09      169.40     24.19 o 
  10   2  19      236.12      238.50     28.96 o 
  12   2  19       76.66       99.37     20.39 o 
  14   2  19        3.10       -0.02      6.94 o 
  16   2  19       24.18       40.91     13.46 o 
  18   2  19       25.33       24.03     15.28 o 
  20   2  19        0.08        6.02      8.67 o 
  22   2  19       36.17       16.29     40.06 o 
 -25   3  19        0.05       -6.19     18.96 o 
 -23   3  19       10.07        1.86      8.21 o 
 -21   3  19       20.66       11.64      6.71 o 
 -19   3  19      214.49      216.46     22.24 o 
 -17   3  19      107.90      113.48     15.61 o 
 -15   3  19      305.78      252.26     22.71 o 
 -13   3  19        0.77       11.71      6.48 o 
 -11   3  19       11.68       18.50      6.96 o 
  -9   3  19        4.67       10.73      4.36 o 
  -7   3  19      292.23      266.21     23.13 o 
  -5   3  19        0.90       -3.97     12.73 o 
  -3   3  19      271.70      249.71     39.86 o 
  -1   3  19      171.41      157.48     17.08 o 
   1   3  19      529.32      486.34     57.48 o 
   3   3  19       32.87       36.64     18.39 o 
   5   3  19        0.70        3.72      8.29 o 
   7   3  19       61.55       34.76     11.61 o 
   9   3  19      114.10      118.42     20.46 o 
  11   3  19      206.89      224.56     28.29 o 
  13   3  19        6.45       17.31      9.22 o 
  15   3  19        7.78        9.87     29.73 o 
  17   3  19        4.07        5.80     11.32 o 
  19   3  19        8.81        2.99     11.78 o 
 -22   4  19       48.82       78.79     19.59 o 
 -20   4  19       10.22        5.36      8.93 o 
 -18   4  19        0.77       -1.09     10.48 o 
 -16   4  19      239.83      245.56     31.73 o 
 -14   4  19        0.20      -12.81     12.81 o 
 -12   4  19       20.43       39.41     11.26 o 
 -10   4  19       15.99       47.08     11.99 o 
  -8   4  19        0.04       -4.07      4.16 o 
  -6   4  19       34.45       35.00      8.78 o 
  -4   4  19       21.29        8.17     12.94 o 
  -2   4  19       76.77      102.13     19.97 o 
   0   4  19       67.50       63.25     21.35 o 
   2   4  19       71.14       87.03     25.87 o 
   4   4  19       33.92       13.31     10.72 o 
   6   4  19      405.40      424.45     59.02 o 
   8   4  19       71.99       71.70     27.88 o 
  10   4  19        6.04        5.67      8.62 o 
  12   4  19       22.33       18.15     14.37 o 
  14   4  19       37.11        0.07     12.53 o 
  16   4  19       53.38       69.18     30.17 o 
 -15   5  19       60.05       84.52     20.75 o 
 -13   5  19        0.01      -21.69     21.69 o 
 -11   5  19       23.56       12.89      9.41 o 
  -9   5  19       82.95       94.59     15.40 o 
  -7   5  19        2.13       -3.29      5.84 o 
  -5   5  19        0.70       -5.20      5.68 o 
  -3   5  19       71.65       48.56     18.56 o 
  -1   5  19       16.07        9.38      6.66 o 
   1   5  19        8.39      -10.73     10.73 o 
   3   5  19      232.85      214.52     43.65 o 
   5   5  19       69.80       95.26     30.28 o 
   7   5  19       14.89        8.56     14.55 o 
   9   5  19        2.32        2.01     15.04 o 
  11   5  19       69.45       55.05     27.49 o 
 -28   0  20       58.74       32.77     17.18 o 
 -26   0  20       21.86       30.33     17.21 o 
 -24   0  20        6.04       -6.37     11.50 o 
 -22   0  20      312.03      342.90     51.13 o 
 -20   0  20      503.39      476.86     60.73 o 
 -18   0  20        7.39        3.10     11.24 o 
 -16   0  20      230.56      226.43     40.06 o 
 -14   0  20        6.10        1.10      8.44 o 
 -12   0  20      184.72      176.03     34.15 o 
 -10   0  20       85.05      141.34     32.95 o 
  -8   0  20     1146.66     1071.75     57.49 o 
  -6   0  20      814.58      792.31     67.01 o 
  -4   0  20       86.69       88.11     22.66 o 
  -2   0  20      125.86      114.40     24.68 o 
   0   0  20      194.13      210.49     34.91 o 
   2   0  20      605.54      611.53     60.87 o 
   4   0  20     6609.99     6466.68    199.27 o 
   6   0  20     3074.17     2947.11    136.89 o 
   8   0  20      561.15      574.12     62.87 o 
  10   0  20       34.54       47.24     18.86 o 
  12   0  20       21.68       26.66     13.24 o 
  14   0  20        0.12      -10.95     13.77 o 
  16   0  20        2.68       -0.61     11.81 o 
  18   0  20       42.21       13.60     15.29 o 
  20   0  20      247.10      377.54     58.92 o 
  22   0  20        0.46      -14.06     14.06 o 
 -27   1  20       18.09       13.70     11.13 o 
 -25   1  20       60.21       83.20     19.81 o 
 -23   1  20      178.26      197.35     28.64 o 
 -21   1  20      177.99      160.16     25.12 o 
 -19   1  20      189.38      189.49     27.28 o 
 -17   1  20        9.98        3.51      5.53 o 
 -15   1  20      417.10      378.90     26.71 o 
 -13   1  20       24.40       11.36      5.52 o 
 -11   1  20      234.91      214.45     13.72 o 
  -9   1  20      684.80      669.65     26.45 o 
  -7   1  20     3434.78     3456.28    105.63 o 
  -5   1  20      499.79      483.66     37.40 o 
  -3   1  20       64.42       25.46     26.37 o 
  -1   1  20     1779.63     1743.12    100.12 o 
   1   1  20       17.23       36.64     13.51 o 
   3   1  20       12.41       31.81     14.09 o 
   5   1  20      452.98      421.42     36.79 o 
   7   1  20       18.73       22.24     10.31 o 
   9   1  20       23.74       19.34     12.47 o 
  11   1  20        2.87      -11.35     19.56 o 
  13   1  20       70.81       65.30     16.96 o 
  15   1  20       22.82       18.06     15.36 o 
  17   1  20       15.49       22.06     10.44 o 
  19   1  20       14.73       12.18     15.77 o 
  21   1  20       55.72       42.91     16.30 o 
 -26   2  20      145.08      196.14     29.49 o 
 -24   2  20        7.08        0.75      9.67 o 
 -22   2  20        1.10       -0.34      5.49 o 
 -20   2  20      161.10      124.16     16.46 o 
 -18   2  20       10.56        6.14      5.94 o 
 -16   2  20      103.50       71.28     12.67 o 
 -14   2  20       10.79        7.17      5.19 o 
 -12   2  20      461.24      512.58     32.40 o 
 -10   2  20      265.51      272.79     20.45 o 
  -8   2  20       39.49       25.32      7.91 o 
  -6   2  20      184.58      139.55     22.47 o 
  -4   2  20      384.70      466.90     53.43 o 
  -2   2  20      626.01      604.83     62.29 o 
   0   2  20       36.74       33.43     10.89 o 
   2   2  20      172.59      154.73     22.54 o 
   4   2  20      106.67      134.18     21.83 o 
   6   2  20      213.58      257.27     29.89 o 
   8   2  20        1.22       -1.56      6.90 o 
  10   2  20      378.07      325.36     34.11 o 
  12   2  20        0.73       21.95     10.79 o 
  14   2  20        1.02       -0.19      9.45 o 
  16   2  20        7.86        9.44     23.89 o 
  18   2  20        0.73        0.58     12.32 o 
  20   2  20        0.98       11.68     32.22 o 
 -23   3  20       11.12      -16.50     16.50 o 
 -21   3  20       36.26       18.60      7.38 o 
 -19   3  20      190.18      260.96     24.08 o 
 -17   3  20       10.22       28.84      9.07 o 
 -15   3  20       19.51       22.21     13.25 o 
 -13   3  20       38.26       40.02      8.84 o 
 -11   3  20     1968.47     2037.86     55.86 o 
  -9   3  20       70.55       57.34      9.14 o 
  -7   3  20      358.78      358.91     27.25 o 
  -5   3  20        2.36        4.18     11.59 o 
  -3   3  20      560.48      444.62     54.22 o 
  -1   3  20      282.26      226.66     38.82 o 
   1   3  20      238.61      251.78     43.09 o 
   3   3  20       93.33      108.35     27.54 o 
   5   3  20      123.61      135.70     21.52 o 
   7   3  20       24.66       20.25     30.42 o 
   9   3  20        4.80        3.62      6.77 o 
  11   3  20       68.69       70.47     15.87 o 
  13   3  20        8.09       -5.79      7.60 o 
  15   3  20       53.87       76.77     18.57 o 
  17   3  20       25.65       33.10     12.34 o 
 -20   4  20        1.53       -6.59      6.59 o 
 -18   4  20      283.09      296.04     35.62 o 
 -16   4  20        0.15      -11.98     22.37 o 
 -14   4  20       11.41        6.42      8.02 o 
 -12   4  20      515.21      484.42     34.06 o 
 -10   4  20      231.23      277.68     25.92 o 
  -8   4  20       12.61        5.66      9.27 o 
  -6   4  20        2.63       -6.08      6.08 o 
  -4   4  20      512.25      548.63     33.29 o 
  -2   4  20      157.01      106.26     19.93 o 
   0   4  20       56.04       70.30     24.79 o 
   2   4  20       32.40        6.51     13.77 o 
   4   4  20       22.18       65.24     25.56 o 
   6   4  20       24.31       12.12     12.33 o 
   8   4  20        0.92       25.31     17.09 o 
  10   4  20       18.88       -7.13     13.48 o 
  12   4  20        4.76        8.28      9.06 o 
  14   4  20       15.52       40.94     22.74 o 
 -15   5  20        0.61      -10.19     10.19 o 
 -13   5  20        0.28       -4.46     10.61 o 
 -11   5  20       35.33       31.13     12.35 o 
  -9   5  20        0.06       11.70      7.20 o 
  -7   5  20        2.14        0.61      6.63 o 
  -5   5  20       15.24       18.66      9.14 o 
  -3   5  20       13.07       19.15     23.74 o 
  -1   5  20       40.40       46.88     15.52 o 
   1   5  20        0.42       -5.17      9.49 o 
   3   5  20        3.79       10.63     13.40 o 
   5   5  20       13.29       29.17     20.10 o 
   7   5  20       29.43       16.55     17.62 o 
   9   5  20        0.09       39.32     24.07 o 
 -27   1  21        1.77        1.05      8.73 o 
 -25   1  21       32.93       31.97     12.91 o 
 -23   1  21      506.37      529.13     46.65 o 
 -21   1  21        0.85       -8.45      8.45 o 
 -19   1  21       47.70       63.56     12.32 o 
 -17   1  21        3.63        4.03      5.95 o 
 -15   1  21      355.93      363.17     27.02 o 
 -13   1  21       18.67        5.97      5.14 o 
 -11   1  21       60.80       76.27      8.54 o 
  -9   1  21     1326.39     1328.60     38.29 o 
  -7   1  21      146.66      169.17     25.57 o 
  -5   1  21       25.39       13.04      6.61 o 
  -3   1  21      430.49      403.43     35.25 o 
  -1   1  21       10.29       11.20     12.64 o 
   1   1  21     1524.24     1441.46     78.60 o 
   3   1  21      514.36      449.94     38.50 o 
   5   1  21       80.14       57.02     13.53 o 
   7   1  21        0.30       -0.80     20.33 o 
   9   1  21       28.62       72.95     18.37 o 
  11   1  21        6.38       -1.64      8.21 o 
  13   1  21        8.03        6.84      7.52 o 
  15   1  21      249.11      266.09     34.04 o 
  17   1  21        6.84        4.29      8.32 o 
  19   1  21       12.04        4.40     12.09 o 
  21   1  21       27.85       46.21     17.71 o 
 -26   2  21        2.71       10.42      9.18 o 
 -24   2  21        6.37       -5.61     18.62 o 
 -22   2  21      141.83      199.65     37.06 o 
 -20   2  21      138.23      151.55     18.22 o 
 -18   2  21      502.86      431.67     30.72 o 
 -16   2  21      811.50      766.53     40.64 o 
 -14   2  21       66.66       52.37     12.24 o 
 -12   2  21        6.17       11.41     10.04 o 
 -10   2  21      231.55      241.83     19.68 o 
  -8   2  21      113.20       81.37     13.55 o 
  -6   2  21      273.71      251.91     30.43 o 
  -4   2  21       86.15       62.63     23.36 o 
  -2   2  21      209.21      263.84     42.30 o 
   0   2  21      210.84      189.09     25.36 o 
   2   2  21      374.61      403.21     36.63 o 
   4   2  21      494.50      597.12     45.10 o 
   6   2  21     1161.48     1153.85     63.64 o 
   8   2  21       52.29       59.00     15.53 o 
  10   2  21        0.99        4.44     10.14 o 
  12   2  21       96.97      110.53     21.51 o 
  14   2  21       66.37       69.97     17.57 o 
  16   2  21       77.83       89.47     30.16 o 
  18   2  21        1.48        1.81     21.66 o 
 -23   3  21       38.77       37.62     25.99 o 
 -21   3  21        0.17       31.89      9.19 o 
 -19   3  21      379.01      340.88     31.97 o 
 -17   3  21        0.61       -1.36      5.45 o 
 -15   3  21        3.00        8.06      6.76 o 
 -13   3  21      216.75      247.14     23.18 o 
 -11   3  21      202.32      161.00     16.32 o 
  -9   3  21       49.08       37.70      9.34 o 
  -7   3  21       19.88       17.40      6.99 o 
  -5   3  21      229.86      194.08     27.27 o 
  -3   3  21       96.35       76.49     24.13 o 
  -1   3  21      177.16      198.44     37.68 o 
   1   3  21      205.44      188.73     37.66 o 
   3   3  21       12.73        7.69     11.64 o 
   5   3  21        4.40       -5.23      8.65 o 
   7   3  21       33.77       35.44     20.24 o 
   9   3  21        0.07       -0.99     17.00 o 
  11   3  21       28.27       23.42     10.24 o 
  13   3  21        9.12       17.94     10.95 o 
  15   3  21        0.17       -0.44      8.19 o 
  17   3  21       29.40       41.16     23.98 o 
 -18   4  21       72.45       68.62     29.88 o 
 -16   4  21        6.66       -0.24      9.40 o 
 -14   4  21      118.92      118.98     23.47 o 
 -12   4  21       76.56       92.06     18.81 o 
 -10   4  21       31.58       28.70      9.25 o 
  -8   4  21       80.47       94.55     16.87 o 
  -6   4  21       40.19       40.60     24.01 o 
  -4   4  21      155.59      157.46     18.56 o 
  -2   4  21       77.17       51.37     15.43 o 
   0   4  21       43.77       39.47     16.90 o 
   2   4  21       31.25       51.10     23.46 o 
   4   4  21      187.20      167.53     38.18 o 
   6   4  21        0.61       -2.50     10.36 o 
   8   4  21        3.44        5.83     10.74 o 
  10   4  21        6.62       60.73     24.13 o 
  12   4  21        0.46       17.11     15.81 o 
 -13   5  21       26.26       33.82     13.46 o 
 -11   5  21       37.16       33.10     11.51 o 
  -9   5  21       74.71       89.47     15.51 o 
  -7   5  21        9.66        8.79     10.18 o 
  -5   5  21        0.23        4.68      6.97 o 
  -3   5  21        7.28       11.28      7.02 o 
  -1   5  21       21.94        7.32     23.07 o 
   1   5  21       13.78        1.79     16.86 o 
   3   5  21       19.62       35.67     18.03 o 
   5   5  21        6.05       33.32     18.60 o 
 -26   0  22      157.82      155.02     38.09 o 
 -24   0  22        0.74       -3.61     11.13 o 
 -22   0  22        4.07      -10.46     10.46 o 
 -20   0  22      213.61      185.27     38.77 o 
 -18   0  22      523.41      609.97     68.22 o 
 -16   0  22      121.00      121.56     31.33 o 
 -14   0  22       33.91       14.46     12.24 o 
 -12   0  22      183.98      217.77     39.86 o 
 -10   0  22      244.78      214.98     40.88 o 
  -8   0  22     2673.33     2565.44     93.57 o 
  -6   0  22     1425.39     1317.22     91.43 o 
  -4   0  22      317.73      283.24     42.95 o 
  -2   0  22      448.37      430.53     52.95 o 
   0   0  22        0.35       23.03     15.91 o 
   2   0  22      150.99      261.63     42.73 o 
   4   0  22       32.13       40.11     18.75 o 
   6   0  22      461.66      407.83     53.78 o 
   8   0  22      418.89      505.29     61.45 o 
  10   0  22       87.82       62.11     22.44 o 
  12   0  22       14.51        9.52     10.77 o 
  14   0  22       61.81       85.92     30.13 o 
  16   0  22      152.77      169.61     39.36 o 
  18   0  22        0.30      -15.49     15.49 o 
  20   0  22       31.00       56.77     26.19 o 
 -25   1  22      190.97      213.31     31.04 o 
 -23   1  22      178.51      125.70     25.88 o 
 -21   1  22       48.48       33.74     19.51 o 
 -19   1  22      160.84      178.38     19.36 o 
 -17   1  22      270.05      323.47     26.01 o 
 -15   1  22       90.24       87.17     13.33 o 
 -13   1  22        4.61       -0.30      2.99 o 
 -11   1  22       34.81       30.73      5.51 o 
  -9   1  22       93.59       93.89     10.72 o 
  -7   1  22      691.21      700.02     49.63 o 
  -5   1  22        0.18        1.02      8.66 o 
  -3   1  22        0.98       -4.90      7.65 o 
  -1   1  22       56.29       62.27     24.56 o 
   1   1  22     1169.26     1209.09     63.45 o 
   3   1  22      123.32      140.57     22.03 o 
   5   1  22        0.09        7.70      7.73 o 
   7   1  22      525.54      546.52     45.17 o 
   9   1  22      642.56      649.79     49.69 o 
  11   1  22      135.33      110.80     22.56 o 
  13   1  22       23.91       34.56     13.08 o 
  15   1  22       68.09       95.59     20.84 o 
  17   1  22        0.01        6.28     10.90 o 
  19   1  22       69.10       99.51     23.17 o 
 -24   2  22        6.96        7.59      9.41 o 
 -22   2  22      171.52      208.10     29.04 o 
 -20   2  22       60.86       86.82     14.69 o 
 -18   2  22        4.07        3.10      6.13 o 
 -16   2  22        4.50        0.81      6.75 o 
 -14   2  22      417.44      515.10     33.51 o 
 -12   2  22        0.22        3.94      5.67 o 
 -10   2  22       34.63       42.47      9.28 o 
  -8   2  22        0.05        9.92      8.40 o 
  -6   2  22       20.42       47.35     13.57 o 
  -4   2  22        6.96       10.32     14.26 o 
  -2   2  22      441.41      510.73     59.97 o 
   0   2  22        3.81       -5.15     10.23 o 
   2   2  22       15.94        5.60      8.90 o 
   4   2  22        8.80        9.29      6.71 o 
   6   2  22       32.25       23.92     12.63 o 
   8   2  22       34.44       32.15     13.18 o 
  10   2  22       58.23       70.65     16.54 o 
  12   2  22       24.51       33.70     15.16 o 
  14   2  22       66.75       82.53     19.71 o 
  16   2  22       41.42       52.17     16.36 o 
  18   2  22      115.94      163.48     27.54 o 
 -21   3  22      282.08      288.01     40.77 o 
 -19   3  22        0.28        0.67      6.93 o 
 -17   3  22        9.44       21.40      8.29 o 
 -15   3  22      156.47      162.46     19.30 o 
 -13   3  22       11.90       -1.81      8.15 o 
 -11   3  22      235.91      252.74     20.71 o 
  -9   3  22       30.62       24.75      7.13 o 
  -7   3  22      626.96      620.83     37.92 o 
  -5   3  22       17.58      -11.25     11.62 o 
  -3   3  22      180.70      176.05     36.55 o 
  -1   3  22        1.16       14.82     13.99 o 
   1   3  22       95.16      103.75     28.85 o 
   3   3  22       69.85       45.66     19.46 o 
   5   3  22        3.69        7.08     10.05 o 
   7   3  22      123.95      140.06     23.36 o 
   9   3  22        2.12        4.20      7.35 o 
  11   3  22       24.62       20.70      8.37 o 
  13   3  22       55.18       52.03     15.73 o 
  15   3  22        3.68       11.12     21.08 o 
 -18   4  22        8.35       12.84     21.63 o 
 -16   4  22        2.90       15.56     10.05 o 
 -14   4  22       96.54      110.55     22.03 o 
 -12   4  22       14.07        4.34      7.99 o 
 -10   4  22       19.52       12.08      7.19 o 
  -8   4  22      139.98      159.58     20.84 o 
  -6   4  22      195.28      194.05     28.50 o 
  -4   4  22      303.83      278.50     33.77 o 
  -2   4  22       22.56        8.74      8.38 o 
   0   4  22       24.06       18.40     13.41 o 
   2   4  22       19.68       51.48     20.10 o 
   4   4  22        1.38       -8.82     17.49 o 
   6   4  22        0.02       11.18     16.67 o 
   8   4  22       47.19       35.24     20.40 o 
  10   4  22       35.33       41.68     27.14 o 
  -9   5  22        1.76       -3.52      6.61 o 
  -7   5  22        0.22       -0.79      5.83 o 
  -5   5  22       40.12       55.18     21.79 o 
  -3   5  22        8.16       -1.75      7.80 o 
  -1   5  22        3.20       -9.50      9.61 o 
   1   5  22      244.04      223.79     33.28 o 
   3   5  22       11.25       16.23     18.09 o 
 -25   1  23       51.48       67.37     18.23 o 
 -23   1  23      234.17      222.91     31.45 o 
 -21   1  23       18.84       14.96      8.37 o 
 -19   1  23      256.84      292.45     25.15 o 
 -17   1  23       68.66       84.69     24.04 o 
 -15   1  23      180.39      187.75     20.01 o 
 -13   1  23      126.13      134.18     16.97 o 
 -11   1  23        0.30        2.89      3.35 o 
  -9   1  23      316.79      273.03     18.61 o 
  -7   1  23      159.89      183.90     26.48 o 
  -5   1  23        7.27        4.84      9.42 o 
  -3   1  23       70.50       57.57     15.44 o 
  -1   1  23        0.27       13.22      7.21 o 
   1   1  23       74.75       96.76     22.29 o 
   3   1  23      190.73      202.61     27.02 o 
   5   1  23      273.09      253.04     37.75 o 
   7   1  23      109.30      134.77     24.55 o 
   9   1  23      193.77      201.51     29.29 o 
  11   1  23       42.46       55.86     15.79 o 
  13   1  23        1.03       -9.87      9.87 o 
  15   1  23       35.58       33.70     13.68 o 
  17   1  23        0.69       -2.88      8.94 o 
 -24   2  23        5.63        6.40      8.30 o 
 -22   2  23       76.69      108.01     22.31 o 
 -20   2  23        3.48      -10.68     14.49 o 
 -18   2  23       72.01       85.27     16.29 o 
 -16   2  23       34.59       28.19     13.34 o 
 -14   2  23      191.67      226.17     28.89 o 
 -12   2  23      127.06      120.70     17.49 o 
 -10   2  23        2.40        2.39      7.57 o 
  -8   2  23      248.63      262.84     25.56 o 
  -6   2  23       64.42       63.67     16.53 o 
  -4   2  23      868.83      874.32     79.41 o 
  -2   2  23      105.42       79.14     25.06 o 
   0   2  23      228.30      215.20     27.95 o 
   2   2  23      121.31       97.16     19.17 o 
   4   2  23      116.34      120.63     20.63 o 
   6   2  23      270.67      313.34     34.78 o 
   8   2  23        4.03       -3.51     10.52 o 
  10   2  23       91.28       54.76     25.37 o 
  12   2  23        2.15       -8.58     10.18 o 
  14   2  23        7.71       -2.22     11.03 o 
  16   2  23        6.01       -5.26      8.56 o 
 -21   3  23       35.10       53.96     16.51 o 
 -19   3  23       16.04        5.61      7.84 o 
 -17   3  23       23.63       22.68      8.49 o 
 -15   3  23      297.67      315.20     35.01 o 
 -13   3  23        4.28        3.90      7.20 o 
 -11   3  23       53.34       42.20      9.02 o 
  -9   3  23        2.69        2.19      7.79 o 
  -7   3  23        0.65       -1.35      7.59 o 
  -5   3  23       43.06       66.65     17.31 o 
  -3   3  23      124.73       92.70     27.51 o 
  -1   3  23        1.22      -17.55     18.60 o 
   1   3  23       67.53       79.36     26.54 o 
   3   3  23        1.30       27.95     18.72 o 
   5   3  23      232.33      282.93     32.97 o 
   7   3  23        5.96        4.12      7.46 o 
   9   3  23       42.88       65.64     16.70 o 
  11   3  23       12.62       10.11      5.98 o 
  13   3  23        0.75      -13.99     14.79 o 
 -16   4  23        0.44        0.24      7.50 o 
 -14   4  23        2.35        5.87     11.35 o 
 -12   4  23      120.00      147.20     20.19 o 
 -10   4  23        4.08        9.03      8.96 o 
  -8   4  23       40.99       56.10     13.71 o 
  -6   4  23        0.05       -0.18      7.06 o 
  -4   4  23      134.31      166.05     27.11 o 
  -2   4  23        0.08       -2.92     19.27 o 
   0   4  23        1.69       -0.44      9.30 o 
   2   4  23      109.63       91.37     29.60 o 
   4   4  23        4.39        1.92     12.52 o 
   6   4  23        3.05      -16.77     17.07 o 
   8   4  23       22.30       82.33     30.51 o 
 -24   0  24        3.90      -19.13     19.13 o 
 -22   0  24       77.21      108.61     31.39 o 
 -20   0  24      196.00      217.80     42.60 o 
 -18   0  24       12.55       21.46     16.10 o 
 -16   0  24      515.92      556.65     68.34 o 
 -14   0  24       97.95       71.01     14.74 o 
 -12   0  24      208.58      209.95     23.15 o 
 -10   0  24        9.32       13.81      6.78 o 
  -8   0  24      250.01      239.92     44.99 o 
  -6   0  24      545.35      546.74     62.26 o 
  -4   0  24      575.55      527.13     60.88 o 
  -2   0  24     1923.72     1919.63    117.34 o 
   0   0  24     1119.18     1059.96     88.56 o 
   2   0  24      134.33      106.86     29.18 o 
   4   0  24     2125.43     2500.35    138.72 o 
   6   0  24       45.66       22.39     15.17 o 
   8   0  24      307.74      335.04     52.80 o 
  10   0  24        1.00       -8.72      9.25 o 
  12   0  24      145.43      117.24     33.04 o 
  14   0  24        1.62       46.13     23.48 o 
  16   0  24      112.29      181.59     44.53 o 
 -23   1  24       29.99       21.79     20.13 o 
 -21   1  24        5.00       -1.53     10.33 o 
 -19   1  24        0.57        9.18      7.45 o 
 -17   1  24      183.71      204.23     21.79 o 
 -15   1  24      132.41      145.89     18.22 o 
 -13   1  24        7.80        6.23      8.07 o 
 -11   1  24       94.77      108.82     16.13 o 
  -9   1  24        2.36        0.93      3.91 o 
  -7   1  24      134.05      179.62     27.10 o 
  -5   1  24      182.35      156.97     24.65 o 
  -3   1  24      176.76      188.87     25.46 o 
  -1   1  24      372.27      327.81     34.87 o 
   1   1  24        8.31       -8.98     11.11 o 
   3   1  24      106.20      119.33     21.36 o 
   5   1  24        0.30        8.81      8.44 o 
   7   1  24       25.06       20.24     10.39 o 
   9   1  24       82.99       94.51     22.20 o 
  11   1  24       59.38       51.29     15.75 o 
  13   1  24       32.68       24.22      9.22 o 
  15   1  24        0.92      -11.57     11.95 o 
  17   1  24        5.55       32.18     15.85 o 
 -22   2  24        9.30       21.44     13.04 o 
 -20   2  24       15.33        9.05      8.21 o 
 -18   2  24      119.65      133.16     18.31 o 
 -16   2  24        4.08       11.23      8.85 o 
 -14   2  24       45.52       65.06     12.89 o 
 -12   2  24        0.29       -4.41      6.44 o 
 -10   2  24        1.21       -4.18      5.90 o 
  -8   2  24       40.18       52.67     11.87 o 
  -6   2  24      615.74      609.54     63.66 o 
  -4   2  24       38.41       67.39     26.14 o 
  -2   2  24        0.51       -6.01     11.64 o 
   0   2  24      137.77      142.55     23.39 o 
   2   2  24      141.19      142.81     24.12 o 
   4   2  24        0.96       -0.43      9.44 o 
   6   2  24       59.97       71.23     17.66 o 
   8   2  24       11.16       36.09     12.97 o 
  10   2  24        0.99       15.05     10.84 o 
  12   2  24        9.62        3.18     17.05 o 
  14   2  24        9.21       11.05      9.90 o 
 -19   3  24       92.06       76.44     17.90 o 
 -17   3  24      222.23      206.17     23.00 o 
 -15   3  24       47.96       23.41      8.82 o 
 -13   3  24       13.23       -4.91     11.07 o 
 -11   3  24        0.56       -4.05      6.26 o 
  -9   3  24        0.09       -1.15      5.12 o 
  -7   3  24      530.68      515.70     36.57 o 
  -5   3  24       45.79       45.32     29.82 o 
  -3   3  24       17.70       33.82     16.04 o 
  -1   3  24       11.96        1.92      9.97 o 
   1   3  24      264.39      343.74     54.27 o 
   3   3  24       58.26       31.51     18.96 o 
   5   3  24        1.51      -12.38     33.67 o 
   7   3  24      109.30      140.06     23.94 o 
   9   3  24       32.23       19.73     10.94 o 
  11   3  24        1.36       14.96      6.87 o 
 -14   4  24        1.65       -8.26      8.96 o 
 -12   4  24       85.86      115.98     20.07 o 
 -10   4  24        1.40       13.99      8.10 o 
  -8   4  24      155.06      197.52     26.41 o 
  -6   4  24      145.07      208.82     30.62 o 
  -4   4  24        0.00      -10.17     10.17 o 
  -2   4  24        6.02       -1.54      9.20 o 
   0   4  24      133.26      112.37     33.25 o 
   2   4  24       52.77       11.95     10.07 o 
   4   4  24       12.24       52.66     22.71 o 
   6   4  24        1.05      -12.40     19.69 o 
 -23   1  25        1.68       -8.52      8.52 o 
 -21   1  25       38.06       12.06     28.09 o 
 -19   1  25       52.39       50.39     16.58 o 
 -17   1  25      210.28      228.67     22.55 o 
 -15   1  25      104.31       74.14     12.54 o 
 -13   1  25       17.07       11.43      6.01 o 
 -11   1  25      285.72      302.63     26.40 o 
  -9   1  25       16.16       14.22      7.17 o 
  -7   1  25       25.09       36.38     11.77 o 
  -5   1  25      252.49      242.40     43.83 o 
  -3   1  25       92.97       76.98     18.08 o 
  -1   1  25        5.66       29.43     13.18 o 
   1   1  25        0.09        7.54      8.12 o 
   3   1  25       70.06       46.14     16.88 o 
   5   1  25       66.61      101.71     21.92 o 
   7   1  25       32.09       41.32     14.48 o 
   9   1  25      125.27      120.22     23.52 o 
  11   1  25       73.41       87.19     23.17 o 
  13   1  25       26.12       16.64     13.54 o 
  15   1  25       32.70       30.82     13.23 o 
 -20   2  25        4.11        1.32      6.99 o 
 -18   2  25      305.21      344.27     31.82 o 
 -16   2  25       33.08       29.70      9.44 o 
 -14   2  25       12.91       18.15      9.10 o 
 -12   2  25       92.13       87.64     15.44 o 
 -10   2  25      128.54      136.90     16.21 o 
  -8   2  25       30.20       16.47      7.65 o 
  -6   2  25       75.90      110.99     64.47 o 
  -4   2  25      405.34      442.87     60.11 o 
  -2   2  25      131.50      154.64     36.66 o 
   0   2  25       40.29       50.47     14.72 o 
   2   2  25       42.82       39.80     22.52 o 
   4   2  25        0.01       -2.96      7.64 o 
   6   2  25       85.45       94.86     20.77 o 
   8   2  25      219.90      212.66     30.54 o 
  10   2  25       86.66       82.90     18.29 o 
  12   2  25        8.40        7.71     10.78 o 
 -17   3  25      105.67      105.78     22.08 o 
 -15   3  25        8.34        7.68      7.45 o 
 -13   3  25        1.12       -6.54      8.25 o 
 -11   3  25       52.15       32.00      8.28 o 
  -9   3  25       96.70       83.50     13.11 o 
  -7   3  25       35.62       31.67     10.24 o 
  -5   3  25       76.39       55.04     18.08 o 
  -3   3  25       73.16       33.11     19.73 o 
  -1   3  25        0.46       18.86     19.91 o 
   1   3  25        0.00       16.40     13.59 o 
   3   3  25        8.20        9.22      9.40 o 
   5   3  25        0.22       -2.27     10.29 o 
   7   3  25        9.16       34.44     14.82 o 
   9   3  25        1.75        3.11      9.46 o 
 -10   4  25        1.76       -2.13      9.39 o 
  -8   4  25      337.21      352.22     37.65 o 
  -6   4  25       20.47       35.24     15.30 o 
  -4   4  25       27.80       20.62     13.14 o 
  -2   4  25        0.01       17.18      8.74 o 
   0   4  25       29.78       17.64     15.05 o 
   2   4  25        1.53        3.79     12.86 o 
   4   4  25        3.60       25.03     20.70 o 
 -22   0  26       56.31       91.25     31.42 o 
 -20   0  26      623.23      699.04     80.22 o 
 -18   0  26      103.87      142.26     37.80 o 
 -16   0  26       45.49       66.97     26.05 o 
 -14   0  26      295.46      344.41     55.96 o 
 -12   0  26      212.14      248.33     46.73 o 
 -10   0  26       49.96       65.86     14.18 o 
  -8   0  26       21.81      -10.67     18.22 o 
  -6   0  26      118.58      157.58     35.52 o 
  -4   0  26       10.66      -14.49     14.49 o 
  -2   0  26       29.01       48.59     20.62 o 
   0   0  26        1.59       39.24     18.46 o 
   2   0  26        1.53        1.47      9.23 o 
   4   0  26        1.30       21.09     20.07 o 
   6   0  26       32.66       23.78     20.44 o 
   8   0  26       69.66       62.80     26.25 o 
  10   0  26       14.63        3.27     12.25 o 
  12   0  26      374.30      485.71     68.65 o 
  14   0  26       38.10        7.60     12.85 o 
 -21   1  26      138.50      183.78     49.69 o 
 -19   1  26        7.19       17.55     13.08 o 
 -17   1  26       35.09       41.79     15.28 o 
 -15   1  26       94.29       72.44     13.31 o 
 -13   1  26      231.81      247.33     24.64 o 
 -11   1  26      119.97      137.79     18.38 o 
  -9   1  26       49.06       40.60     16.78 o 
  -7   1  26        0.02       -2.62      8.18 o 
  -5   1  26        3.16       17.64     15.51 o 
  -3   1  26      352.19      353.83     38.08 o 
  -1   1  26        0.97       -2.61     15.68 o 
   1   1  26      142.25      121.32     21.80 o 
   3   1  26       85.57      101.67     21.08 o 
   5   1  26       84.05      146.71     26.03 o 
   7   1  26        6.01       10.39     13.22 o 
   9   1  26       54.59       72.34     18.71 o 
  11   1  26       19.33       -3.25      9.08 o 
  13   1  26       29.47       31.81     13.57 o 
 -18   2  26      128.00      148.95     19.72 o 
 -16   2  26       82.02      106.57     17.28 o 
 -14   2  26       17.52        4.91      5.27 o 
 -12   2  26        4.39        9.29      7.37 o 
 -10   2  26       86.65       94.43     13.68 o 
  -8   2  26       55.99       68.59     14.75 o 
  -6   2  26       57.79       31.89     14.26 o 
  -4   2  26        0.43       10.69     15.17 o 
  -2   2  26        4.48       -1.47     11.19 o 
   0   2  26        0.05        7.48     10.52 o 
   2   2  26       29.42       40.85     14.53 o 
   4   2  26        1.55       -5.77      7.44 o 
   6   2  26        1.27       -3.89      8.61 o 
   8   2  26       26.67       19.37     17.82 o 
  10   2  26        2.48       12.78     14.98 o 
 -15   3  26      170.77      170.33     27.97 o 
 -13   3  26        0.57       -1.51      6.09 o 
 -11   3  26       40.79       49.79     10.13 o 
  -9   3  26       26.86       34.48      9.02 o 
  -7   3  26        4.57       13.51      6.26 o 
  -5   3  26       53.40       49.12     13.33 o 
  -3   3  26      105.68      141.53     35.46 o 
  -1   3  26       39.00       30.99     21.17 o 
   1   3  26       36.42       63.25     26.10 o 
   3   3  26        0.70      -14.67     14.67 o 
   5   3  26       52.11       33.74     20.58 o 
   7   3  26        5.00       13.25     11.45 o 
  -4   4  26       27.58        6.97      8.91 o 
 -19   1  27       64.20       64.88     17.79 o 
 -17   1  27       94.92      129.09     25.34 o 
 -15   1  27        0.13       -4.13      7.85 o 
 -13   1  27       54.17       67.87     15.94 o 
 -11   1  27       23.32       40.34     10.53 o 
  -9   1  27        5.64       -7.01      7.27 o 
  -7   1  27       20.13       36.84     10.30 o 
  -5   1  27       21.54       25.04     14.32 o 
  -3   1  27      601.71      577.91     49.15 o 
  -1   1  27       19.56       17.55     12.03 o 
   1   1  27      386.34      411.17     42.37 o 
   3   1  27       15.74       -0.79      8.81 o 
   5   1  27       16.89       17.22     31.13 o 
   7   1  27        8.44       22.72     13.61 o 
   9   1  27        5.64       28.82     22.94 o 
  11   1  27       32.64       32.45     13.50 o 
 -16   2  27        3.27        9.19      7.69 o 
 -14   2  27      112.79      154.19     20.24 o 
 -12   2  27        0.77       -3.21      6.40 o 
 -10   2  27      145.32      122.22     15.90 o 
  -8   2  27      115.38       82.86     15.39 o 
  -6   2  27        6.68       -8.35      8.35 o 
  -4   2  27      357.07      389.61     58.10 o 
  -2   2  27       41.43       55.12     23.44 o 
   0   2  27       35.62       42.19     14.81 o 
   2   2  27        1.26        2.32      6.76 o 
   4   2  27       34.50       42.38     14.31 o 
   6   2  27        0.18       13.22     12.63 o 
   8   2  27        0.23       -0.85     15.12 o 
 -13   3  27       26.66       29.56     18.03 o 
 -11   3  27        2.43       -5.38      8.80 o 
  -9   3  27       34.39       17.23     11.97 o 
  -7   3  27        7.15        4.32      6.76 o 
  -5   3  27       13.66        4.64      7.75 o 
  -3   3  27        0.50       -9.08     12.87 o 
  -1   3  27        0.65       19.99     16.60 o 
   1   3  27        2.37        8.04     11.96 o 
   3   3  27        0.32      -16.18     16.18 o 
   5   3  27       51.16       63.78     25.86 o 
 -18   0  28      118.88       95.60     32.18 o 
 -16   0  28      147.60      202.40     45.54 o 
 -14   0  28        3.84        3.40     10.82 o 
 -12   0  28      349.75      413.82     63.50 o 
 -10   0  28       69.23      105.36     33.34 o 
  -8   0  28       58.38       57.07     23.55 o 
  -6   0  28       24.80       26.35     16.55 o 
  -4   0  28       44.69       25.67     15.09 o 
  -2   0  28      232.61      268.78     49.29 o 
   0   0  28      688.67      707.06     78.77 o 
   2   0  28       12.77       32.91     18.33 o 
   4   0  28        6.06       33.10     20.31 o 
   6   0  28        0.67      -19.02     19.02 o 
   8   0  28      198.87      148.35     38.26 o 
 -17   1  28        2.58       32.27     14.38 o 
 -15   1  28        7.91       16.63     11.85 o 
 -13   1  28        5.58        8.81     10.66 o 
 -11   1  28       66.62       73.98     15.92 o 
  -9   1  28        4.12       -2.23      7.74 o 
  -7   1  28       55.34       41.04     11.84 o 
  -5   1  28        4.03       -3.69     15.61 o 
  -3   1  28        0.56        9.31     10.19 o 
  -1   1  28        6.14       29.76     14.58 o 
   1   1  28        2.12       22.46     13.38 o 
   3   1  28       48.54       25.04     13.07 o 
   5   1  28       32.48       41.57     15.74 o 
   7   1  28      102.58      111.03     25.82 o 
   9   1  28       75.39      106.43     22.60 o 
 -14   2  28       32.93       43.70     12.49 o 
 -12   2  28        4.80        9.34     12.10 o 
 -10   2  28       30.43       16.97      6.47 o 
  -8   2  28       45.78       55.36     13.85 o 
  -6   2  28      100.93      110.58     18.90 o 
  -4   2  28        0.12       16.92     13.73 o 
  -2   2  28       92.66      124.03     34.60 o 
   0   2  28       22.67       38.04     23.69 o 
   2   2  28        2.61       -7.93      7.93 o 
   4   2  28        8.12       28.30     13.94 o 
   6   2  28       37.60       20.73     18.41 o 
  -7   3  28        1.47       -8.38      8.38 o 
  -5   3  28        2.22        6.20      9.65 o 
  -3   3  28        0.73        5.66     16.43 o 
  -1   3  28      213.40      301.54     55.26 o 
 -13   1  29       47.83       27.90     12.05 o 
 -11   1  29        4.82       -3.15     15.64 o 
  -9   1  29        2.07       23.51     15.06 o 
  -7   1  29       13.15       18.29      9.18 o 
  -5   1  29       18.73      -18.95     18.95 o 
  -3   1  29       17.68       37.75     14.72 o 
  -1   1  29        5.83       25.17     11.93 o 
   1   1  29      128.06      108.46     23.50 o 
   3   1  29       16.22       10.99     14.15 o 
   5   1  29        0.21      -16.19     16.19 o 
 -10   2  29        1.00       -7.24      7.24 o 
  -8   2  29        0.32       -5.11      9.34 o 
  -6   2  29       76.27      100.53     18.47 o 
  -4   2  29        9.21        1.66     10.50 o 
  -2   2  29        7.14        1.39     13.32 o 
   0   2  29      180.71      197.59     45.84 o 
   2   2  29       30.98       27.95     25.77 o 
 -12   0  30        9.41       14.88     15.59 o 
 -10   0  30        0.59        8.39     12.61 o 
  -8   0  30      138.82      189.64     45.85 o 
  -6   0  30      130.53      103.46     23.40 o 
  -4   0  30        6.62      -16.90     16.90 o 
  -2   0  30       22.05       66.45     27.82 o 
   0   0  30      226.16      288.24     53.99 o 
   2   0  30        3.51        6.99     12.53 o 
  -9   1  30       13.71        6.11      7.49 o 
  -7   1  30      147.24      111.52     25.48 o 
  -5   1  30       11.81       26.66     16.43 o 
  -3   1  30       64.07       70.11     19.42 o 
  -1   1  30       16.76       20.95     13.22 o 
   1   1  30       12.87        6.29      8.59 o 
                                                 
